# Supplementary material for: Genome-resolved insights into a novel Spiroplasma symbiont of the Wheat Stem Sawfly (Cephus cinctus)
Source: PeerJ. 2019 Aug 27;7:e7548. doi: 10.7717/peerj.7548 (PMC6716498; doi:10.7717/peerj.7548)
Supplement: Supplemental Information 2 — The 9,820 gene clusters determined from pangenomic analyses of 28 Spiroplasma spp. and 3 MAGs and their alignments. [file peerj-07-7548-s002.txt]

unique_id	gene_cluster_id	bin_name	genome_name	gene_callers_id	num_genomes_gene_cluster_has_hits	num_genes_in_gene_cluster	max_num_paralogs	SCG	functional_homogeneity_index	geometric_homogeneity_index	combined_homogeneity_index	COG_CATEGORY_ACC	COG_CATEGORY	COG_FUNCTION_ACC	COG_FUNCTION	aa_sequence
1	GC_00000001		S_citri_contigs	294	3	140	58	0	0.586662866257596	0.656782223415838	0.619745487591038					-----------------MKKSLSLFAIFILTFLGLVIPFITLTAFRPLNEEQYTLKQESST-GKGINETDFINTMFLRSSFFENWSETNYFINPTLKTSKNLLFNDKWYLDFLQDSYSTGVVYDKPGEIFLNYYRQWHSLKNKYMVEKFYDVKKENFLNDLTDFIYAFAVKYKMFDVSKEIVENVDRYKENH-----YPRVKLNQDNWKLID------------KNNFDNEFSTKNNKSYLFLNLFDVGRYGIYLAKNNGNISQKRNNIWYLETYNPKDFVMFNTANIKS-------LYRWDGDSEP---QLPTIDKNTGEIT-DWNSYQQTRVKEFIGLSLYSVLQENIRVQQGGSADYENPNKVGTKRIIFDFETVDELDVKNIKKAIYRMILTVDE…
2	GC_00000001		S_citri_contigs	1965	3	140	58	0	0.586662866257596	0.656782223415838	0.619745487591038					-----------------MKKSLSLFAIFILTFLGLVIPFITLTAFRPLNEEQYTLKQESST-GKGINETDFINTMFLRSSFFENWSETNYFINPTLKTSKNLLFNDKWYLDFLQDSYSTGVVYDKPGEIFLNYYRQWHSLKNKYMVEKFYDVKKENFLNDLTDFIYAFAVKYKMFDVSKEIVENVDRYKENH-----YPRVKLNQDNWKLID------------KNNFDNEFSTKNNKSYLFLNLFDVGRYGIYLAKNNGNISQKRNNIWYLETYNPKDFVMFNTANIKS-------LYRWDGDSEP---QLPTIDKNTGEIT-DWNSYQQTRVKEFIGLSLYSVLQENIRVQQGGSADYENPNKVGTKRIIFDFETVDELDVKNIKKAIYRMILTVDE…
3	GC_00000001		S_citri_contigs	1407	3	140	58	0	0.586662866257596	0.656782223415838	0.619745487591038					-----------------MKKSLSLFAIFILSFLGLVIPFITLTAFRPLNEEQYTLKQESST-GKGINETDFINTMFLRSSFFENWSETNYFINPTLKTSKNLLFNDKWYLDFLQDSYSTGVVYDKPGEIFLNYYRQWHSLKNKYMVEKFYDVKKENFLNDLTDFIYAFAVKYKMFNVSKEIVENVDRYKENH-----YPRVNLKVDNWKLID------INWQKDKYKFENEFKKLNNKWYFFIESDTYGFNKYLAKNNGNNI--KQVNEWNWILLLNNRNYAYFDASKIKL------IYRWDGDGEP---QTPTIDKNTGEIT-DWNSYQQTRVKEFISLSLYSVLQENIRVQQGGSADYENPNKVGTKRIIFDFETVDELDVKNIKKAIYRMILTVDE…
4	GC_00000001		S_citri_contigs	908	3	140	58	0	0.586662866257596	0.656782223415838	0.619745487591038					-----------------MKKSLSLFAIFILTFLGLVIPFITLTAFRPLNEEQYTLKQESST-GKGINETDFINTMFLRSSFFENWSETNYFINPTLKTSKNLLFNDKWYLDFLQDSYSTGVVYDKPGEIFLNYYRQWHSLKNKYMVEKFYDVKKENFLNDLTDFIYAFAVKYKMFDVSKEIVENVDRYKENH-----YPRVKLNQDNWKLID----------SSLNNIQKEFEKYNDKWYFIIWKRGNSSHWI-------------WQSMFFKYDESAPRMTGAWLSSIKS------IYRWDNTNKP---KKIEFNESTGEIT-DWNSYQQTRVKEFIGLSLYSVLQENIRVQQGGSADYENPNKVGTKRIIFDFETVDELDVKNIKKAIYRMILTVDE…
5	GC_00000001		S_citri_contigs	1058	3	140	58	0	0.586662866257596	0.656782223415838	0.619745487591038					-----------------MKKSLSLFAIFILTFLGLVIPFITLTAFRPLNEEQYTLKQESST-GKGINETDFINTMFLRSSFFENWSETNYFINRTLKTSKNLLFNDKWYLDFLQDSYSTGVVYDKPDEVFLGYYQQWHSLKNRYMVEKFYDVKRENFLDDLTDFIYAFAVKYKMFNVSKEIVENVDRYKENH-----YPRVKLKVDNWKLID------------RDNFVKENNEKNNKWYILIAKQMQSD-NFSIIKFNF-----SNELIWKVGEHRGHRINNRWYVYINS------LYRWDGVGEP---QLPTIDKNTGEIT-DWNSYQQTRVKEFIDLSLYSVLQENIRVQQGGSADYENPNKVGTKRIIFDFETVDELDVKNIKKTIYRMILTVDE…
6	GC_00000001		S_citri_contigs	1322	3	140	58	0	0.586662866257596	0.656782223415838	0.619745487591038					-----------------MKKSLSLFAIFILSFLGLVIPFITLTAFRPLNEEQYTLKQESST-GKGINETDFINTMFLRSSFFENWSETNYFINPTLKTSKNLLFNDKWYLDFLQDSYSTGVVYDKPCEIFLNYYRQWHSLKNRYMVEKFYDVKKENFLDDLTDFIYAFAVKYKMFDVSKEIVENVDRYKENH-----YPRVKLKQDNWKLIT-----------------NRYIPRDTGWYIIIY--------------------ESFNLWRIEKINSSKNFGSNTGYPMDI------IYKWELNNEPTNLQLPTIDKNTGEIT-DWNSYQQSRVKQFIDLSLYSVLQENIRVQQGGSADYENPNKVGTKRIIFDFETVDELDVKNIKKAIYRMILTVDE…
7	GC_00000001		S_citri_contigs	1663	3	140	58	0	0.586662866257596	0.656782223415838	0.619745487591038					MLGLLFQKHCIVRSWVYEKIVIFICHIYFNFFGFGYSPFITLTAFRPLNEEQYTLKQESST-GKGINETDFINTMFLRSSFFENWSETNYFINPTLKTSKNLLFNDKWYLDFLQDSYSTGVVYDKPGEIFLNYYRQWHSLKNKYMVEKFYDVKKENFLDDLTDFIYAFAVKYKMFDVSKEIVENVDRYKENH-----YPRVKLNQDNWKLID----------SSLNNIQKEFEKYNDKWYFIIWKRGNSSHWI-------------WQSMFFKYDESAPRMTGAWLSSIKS------IYRWDNTNKP---KKIEFNESTGEIT-DWNSYQQTRVKEFISLSLYSVLLENTRVQQGGSADYENPNKVGTKRIIFDFETVDELDVKNIKKAIYRMILTVDE…
8	GC_00000001		S_citri_contigs	923	3	140	58	0	0.586662866257596	0.656782223415838	0.619745487591038					-----------------MKKSLSLFAIFILTFLGLVIPFITLTAFRPLNEEQYTLKQESST-GKGINETDFINTMFLRSSFFENWSDTNYFINPTLKTSKKLSFNDKWYLDFLQDSYSTGLVYDKPHDKFLEFFQMWDTFKFTYKIDKFYDVKKENFLNDLTDFIYAFAVKYELFDVSKKIVENVDRYKDNR-----YPRIKLNQDNWKLIN------------FNNRKNEFSKPNNKWYFYVRQFGSEYIYEKFYF-------DNNFIKNQNTHWQHLKNGTDFIWKNNS------VYCFNGDYEP---EIPTINKNTGEII-DWNSYHQSCVIQFINLSLTAVLRENIRVQQGGSADYENPNKVGTKRIIFDFETVDELDVQDIKKSIYRMILTVDE…
9	GC_00000001		S_citri_contigs	1892	3	140	58	0	0.586662866257596	0.656782223415838	0.619745487591038					-----------------MKKSLSLFAIFILTFLGLVIPFITLTAFRPLNEEQYTLKQESST-GKGINETDFINTMFLRSSFFENWSDTNYFINPTLKTSKKLSFNDKWYLDFLQDSYSTGLVYDKPHDKFLEFFQMWDTFKFTYKIDKFYDVKKENFLNDLTDFIYAFAYKYNMYDVSLQIVKNVERYKENF-----SPRVKLKQDNWKTIN-------------GTFNNEFKTRNNKFYIISAKEQREDKTWKIIKFK-----NDDINNLFGNVWNNGVKIKDIWYIVNS------LYRWDGDGEP---ETPTIDKNTGEIT-DWNSYQQSCVIQFINLSLTAVLRENIRVQQGGSADYENPNKVGTKRIIFDFETVDELDVQDIKKAIYRMILTVDE…
10	GC_00000001		S_citri_contigs	874	3	140	58	0	0.586662866257596	0.656782223415838	0.619745487591038					-----------------MKKSLSLFAIFILSFLGLVIPFITLTAFRPLNEEHYTLKQENNY--------------------------------------------------------------------------------------------------------------------------------------------------W-----------------------------------------------------------------------------------------------------------------------------------------------------------------------------------------------…
11	GC_00000001		S_citri_contigs	2068	3	140	58	0	0.586662866257596	0.656782223415838	0.619745487591038					-----------------MKKSLSLFAIFILSFLGLVIPFITLTAFRPLNEEHYTLKQENNY--------------------------------------------------------------------------------------------------------------------------------------------------W-----------------------------------------------------------------------------------------------------------------------------------------------------------------------------------------------…
12	GC_00000001		S_citri_contigs	1950	3	140	58	0	0.586662866257596	0.656782223415838	0.619745487591038					-----------------MKKSLSLFAIFILTFLGLVIPFITLTAFRPLNEEHYTLKQENNT-NKGINETDFINTIFLLSSFFENWSETNYFINPTLKTSKKLSFNDKWYLDFLQDSYSTGVVYDKPNEIFLNYYRQWHSLKNQFMVEKFYNVKKDNFLNNLTDFIYAFAVKYKMFNVSKKL--------------------------WKILT----------------------------------------------------------------------------------------------------------------------------------------------------------VIKKIIIQ-------------------------…
13	GC_00000001		S_citri_contigs	1571	3	140	58	0	0.586662866257596	0.656782223415838	0.619745487591038					-----------------MKKSLSLFAIFILTFLGLVIPFITLTAFRPLNEEHYTLKQDNIT-GKGINETDFINTMFLRSNFF-----------------------------------------------------------------------------------------------------------------------------WKLVG-------------------------------------------------------------------------------------------------------------------------------------------------------------------------------------------…
14	GC_00000001		S_citri_contigs	2010	3	140	58	0	0.586662866257596	0.656782223415838	0.619745487591038					------------------------------------------------------------------MKLILLIQCFYAVVFFENWSETNYFINPTLKTSKKLSFNDKWYLDFLQDSYSTGVVYDKPNEIFLNYYRQSHSLKNQFMVEKFYDVKKDNFLNDLTDFIYAFALKYQLFDVSKKIVENIDRYKENY-----YPRVKLKVDNWKLSA------------------RSILPDNKWYIAIVKKQRTD-DFSIIKFNF-------SDKSVWSVRAPYHTINGVWYIVNL------FYQWQGNNEP---ELPTINKNTGEIT-DWNSYQQNRVKEFIDLSLYSVLLENTRVQQGGSADYKNPNKVGTKRIIFDFETVDELDVKNVKKSIYRMILTVDE…
15	GC_00000001		S_citri_contigs	1069	3	140	58	0	0.586662866257596	0.656782223415838	0.619745487591038					-----------------MINGIWI---------------------------------------------------------------------------------------FLQDSYSTWVVYDKPDEVFLGYYQQWHSLKKRYMVEKFYDVKKENFLNDLTDFIYAFAVKYKMFDVSKKIVENIDRYKENH-----YPRVKLNQDNWKLID----------SSLNNIQKEFEKYNDKWYFIIWKRGNSSHWI-------------WQSMFFKYDESAPRMTGAWLSSIKS------IYRWDNTNKP-------------------------------------------------------------KKIEFNEST----------------------…
16	GC_00000001		S_citri_contigs	1662	3	140	58	0	0.586662866257596	0.656782223415838	0.619745487591038					MLGLLFQKHCIVRSWVYEKIVIFICHIYFNFFGFGYSPFITLTAFRPLNEEQYTLKQESST-GKGINETDFINTMFLRSSFFENWSETNYFINPTLKTSKNLLFNDKWYLDFLQDSYSTGVVYDKPGEIFLNYYRQWHSLKNKYMVEKFYDVKKENFLDDLTDFIYAFAVKYKMFDVSKEIVENVDRYKENH-----YPRVKLNQDNWKLID----------SSLNNIQKEFEKYNDKWYFIIWKRGNSSHWI-------------WQSMFFKYDESAPRMTGAWLSSIKS------IYRWDNTNKP---KKIEFNESTGEIT-DWKEQKRN-------------------------------------------------------------------…
17	GC_00000001		S_citri_contigs	752	3	140	58	0	0.586662866257596	0.656782223415838	0.619745487591038					-----------------MRRIIRLNKRIYSN-------------------------------NKGINEIDFINTMFLRSSFFENWSETNYFINPTLKTSKKLSFNDKWYLDFLQDSYSTGVVYDKPDEVFLGYYQQWHSLKNRYMVEKFYDVKREDFLDDLTDFIYAFAVKYKMFNVSKEIVENVDRYKENH-----YPRVKLKVDNWKLID------------RDNFVKENNEKNNKWYILIAKQMQSDNFSIIKFN------FSNELIWKVGEHRGHRINNRWYVYINS------LYRWDGVGEP---QLPTIDKNTGEIT-DWNSYQQTRVKEFIDLSLYSVLQENIRVQQGGSADYENPNKVGAKRIIFDFEMVDELDVKNIKKAIYRMILTVDE…
18	GC_00000001		S_citri_contigs	1102	3	140	58	0	0.586662866257596	0.656782223415838	0.619745487591038					-----------------M---------------------------------------------------------FLRSSFFENWSETNYFINPTLKTSKKLSFNDKWYLDFLQDSYSTGVVYDKPSETFLNYYQQWHSLKNQYMVEKFYDVKKENFLDDLTDFIYSFAVKYKMFDVSKEIVENVDRYKENH-----YPRVKLNQDNWKLIT--------------DYNSFENNVDNKYYFVEWKNTSNEWKIGKFKHD-----TSGVKKIGEVIYVHSIKYYAKNNNLKG------LYRWDGNGEP---QIPTIDKNTGEIT-DWNSYQQTRVKEFISLSLYSVLLENTRVQQGGSADYENPNKVGTKRIIFDFETVDELDVKNIKKAIYRMILTVDE…
19	GC_00000001		S_citri_contigs	1303	3	140	58	0	0.586662866257596	0.656782223415838	0.619745487591038					-----------------MRSIIRLNKRNFINYST----------------------------HEGINETDFINTMFLRSSFFENWSETNYFINPTLKTSKNLLFNDKWYLDFLQDSYSTGVVYDKPNEIFLNYYRQWHSLKNRYMVEKFYDVKKENFLNDLIDFIYAFAVKYQLFDVSKEIVENVERYKENH-----YPRVNLNVDNWKLIG--------NKYGKDINKNNYWDISNKWYFTESELGYFNKFYIIIWKD-----------GSNYKISNSQGLHGTYTNLKA------VYRWDGAREP---QLPTIDKNTGEIT-DWNSYQQTRVKEFIDLSLYSVLQENIRAQQGGSGDYENPNKVGTKRIIFDFETVDELDVENIKKAIYRMILTVDE…
20	GC_00000001		S_citri_contigs	1845	3	140	58	0	0.586662866257596	0.656782223415838	0.619745487591038					-----------------MKKSLSLFAIFILTFLGLVIPFITLTAFRPLNEEQYMLKQENISTDKGINETDFINTMFLRSSFFENWSETNYFINPTLKTSKKLLFNDKWYLDFLQDSYSTGVVYDKTNEIFLNYYRQWHSLKNRFMVEKFYDVKKENFLNDLTDFIYAFAVKYKMFNVSKEIVENIDRYKENH-----YPRVKLKVDNWKLID------------RSYFENEIKKPNDKWYIGIIPYN-----------------EIYKIYKIKNNSEKNNYINRLFTKYDN------VYGWDGVGEP---ELPIIDKNTGEIT-DWNSYQQTRVKEFIDLSLYSVLQENIRVQQGGSADYENPNKVGTKRIIFDFETVDELDVKNIKKAIYRMILTVDE…
21	GC_00000001		S_citri_contigs	924	3	140	58	0	0.586662866257596	0.656782223415838	0.619745487591038					---------------------------------------------------------------------------------------------------------------------------------------------------------MKKWLNIIGAIGLTATSTTTLISCEKSEKTNNNKNKENKTTT--KAQQPPKNSNWKLIN------------FNNRKNEFSKPNNKWYF--------------------------------------------------------------------------------------------------------------------------------------------------------------…
22	GC_00000001		S_citri_contigs	2070	3	140	58	0	0.586662866257596	0.656782223415838	0.619745487591038					----------------------------------------------------------------------------------------------------------------------------------------------------------------------------------------------------------------------------------------------------------------------------------------------------------------------------------M-PKNSYQQTRVKEFISLSLYSVLLENTRVQQGGSADYENPNKVGTKRIIFDFETVDELDVKNIKKAIYRMILTVDE…
23	GC_00000001		S_citri_contigs	872	3	140	58	0	0.586662866257596	0.656782223415838	0.619745487591038					-----------------------------------------------------------------------------------------------------------------------------------------------------------------------------------------------------MPK------------------------------------------------------------------------------------------------------------------------------NSYQQTRVKEFISLSLYSVLLENTRVQQGGSADYENPNKVGTKRIIFDFETVDELDVKNIKKAIYRMILTVDE…
24	GC_00000001		S_citri_contigs	1384	3	140	58	0	0.586662866257596	0.656782223415838	0.619745487591038					---------------------------------------------------------------------------------------------------------------------------------------------------------------------------------------------------------------------------------------------------------------------------------------------------------------------------------------------------------MLENTRVQQGGSGDYENPNKVGTKRIIFDFETVDELDVKNIKKAIYRMILTVDE…
25	GC_00000001		S_citri_contigs	1949	3	140	58	0	0.586662866257596	0.656782223415838	0.619745487591038					-------------------------------------------------------------------------------------------------------------------------------------------------------------------------------------MENIDRYKENY-----YPIVKLKVDNWKLSA------------------RSILPDNKWYIAIVKKQRTD-DFSIIKFNF-------SDKSVWIVGAPYHKINGVWYIVNL------FYQWQGNNEP---ELPTINKNTGEIT-DWNSYQQNRVKEFIDLSLYSVLQENIRVQQGGSADYENPNKVGAKRIIFDFETVDELDVKNIKKSIYRMILTVDE…
26	GC_00000001		S_citri_contigs	114	3	140	58	0	0.586662866257596	0.656782223415838	0.619745487591038					-----------------MKKSLSLFAIFILTFLGLVIPFITLTAFRPLNEEQYTLKQESST-GKGINETDFINTMFLRSSFFENWSETNYFINPTLKTSKNLLFNDKWYLDFLQDSYSTGVVYDKPGEIFLNYYRQWHSLKNKYMVEKFYDVKKENFLNDLTDFIYAFAVKYKMFNVSKEIVENVDRYKENH-----YPRVKLNQDNWKLIE------------------------------------------------------------------------------------------------------------------NNY----------------------------------------------------------------------…
27	GC_00000001		S_citri_contigs	1408	3	140	58	0	0.586662866257596	0.656782223415838	0.619745487591038					-----------------MKKWLSIIGAI------------------------------------------------------------------------------------------------------------------------------------------GLTATSTTTLISCKKENNNENEENNKPEPQYNPQQPPKYSNWKLVD------INWQKDKYKFENEFKKLNNKWYFFIESDTYGFNKYLAKNNGNNI--KQVNEWNWILLLNNRNYAYFDASKIKL------IYRWDGDGEP---QTPTIDKNTGEIT-DWKE-----------------------------------------------------------------------…
28	GC_00000001		S_citri_contigs	1844	3	140	58	0	0.586662866257596	0.656782223415838	0.619745487591038					---------------------------------------------------------------------------------------------------------------------------------------------------------------------------------------------------------------------------------------------------------------------------------------------------------------------------------------------------------------------------------------------------------------…
29	GC_00000001		S_citri_contigs	1767	3	140	58	0	0.586662866257596	0.656782223415838	0.619745487591038					---------------------------------------------------------------------------------------------------------------------------------------------------------------------------------------------------------------------------------------------------------------------------------------------------------------------------------------------------------------------------------------------------------------…
30	GC_00000001		S_citri_contigs	926	3	140	58	0	0.586662866257596	0.656782223415838	0.619745487591038					-----------------MRSNICL-------------------------------NKRNST-DKGINETDFINTMFLRSSFFENWSETNYFINPTLKTSKKLSFNDKWYLDFLQDSYSTGVVYDKPNEIFLNYYRQWHSLKNRFMVEKFYYVKKENFLNDLTDFIYAFAVKYKMFDVSKEIVENVDRYKENH-----YPRVKLKQDNWKLVD-------------------------------------------------------------------------------------------------------------------------------------------------------------------------------------------…
31	GC_00000001		S_citri_contigs	1746	3	140	58	0	0.586662866257596	0.656782223415838	0.619745487591038					---------------------------------------------------------------------------------------------------------------------------------------------------------------------------------------------------------------------------------------------------------------------------------------------------------------------------------------------------------------------------------------------------------------…
32	GC_00000001		S_citri_contigs	1304	3	140	58	0	0.586662866257596	0.656782223415838	0.619745487591038					-----------------MRKLSYLFAIFILTFLGLVIPFITLTAFRPLNEEHYTLKQE-----------------------------------------------------------------------------------------------------------------------------------------------------------------------------------------------------------------------------------------------------------------------------------------------------------------------------------------------------…
33	GC_00000001		S_citri_contigs	927	3	140	58	0	0.586662866257596	0.656782223415838	0.619745487591038					---------------------------------------------------------------------------------------------------------------------------------------------------------------------------------------------------------------------------------------------------------------------------------------------------------------MGEP---QIPTINPNTGEIT-DWNSYQQTRVKEFIDLSLYSVLQENIRVQQRGSSDYENPNKVGTKRIIFDFETVDELGVKNIKKSIYRMILTVDE…
34	GC_00000001		S_citri_contigs	177	3	140	58	0	0.586662866257596	0.656782223415838	0.619745487591038					---------------------------------------------------------------------------------------------------------------------------------------------------------------------------------------------------------------------------------------------------------------------------------------------------------------------------------------------------------------------------------------------------------------…
35	GC_00000001		S_citri_contigs	873	3	140	58	0	0.586662866257596	0.656782223415838	0.619745487591038					-----------------M--------------------------------------------------------------------------------------------DFLQDSYSTGVVYDKPSETFLNYYQQWHSLKNQYMVEKFYDVKKENFLDDLTDFIYAFAVKYKMYDVSKKIVDNVDRYKENH-----YPRVKLNENYWKEVL----------------SVLGEGNTKKWYIGIFKKK--------------------------------------------------------------------------------------------------------------------------------------------------------…
36	GC_00000001		S_citri_contigs	2069	3	140	58	0	0.586662866257596	0.656782223415838	0.619745487591038					-------------------------------------------------------------------------------------------------------------MDFLQDSYSTGVVYDKPSETFLNYYQQWHSLKNQYMVEKFYDVKKENFLDDLTDFIYAFAVKYKMYDVSKKIVDNVDRYKENH-----YPRVKLNENYWKEVL----------------SVLGEGNTKKWYIGIFKKNN----------------------------------------------------------------------------KWN------------------------------------------------------------------------…
37	GC_00000001		S_citri_contigs	1745	3	140	58	0	0.586662866257596	0.656782223415838	0.619745487591038					-----------------MVVFLIM-----------------------------------------------------------------------------------------------------------------------------------------------------------------------------------------------------------------------------------------------------------------------------------------------------------------------------------------------------------------------------IFRLLI----…
38	GC_00000001		S_citri_contigs	1572	3	140	58	0	0.586662866257596	0.656782223415838	0.619745487591038					------------------------------------------------------------------------------------------------------------------------------------------------MVEKFYDVKKENFLNDLTDFIYSFAVKYKMFNVSKEIVENIDRYKENH-----YPRVKLKVDNWKLIL---------NISNENLQKEINIKNDKWYIVIGR----------------------------------------------------------------------------------------------------------------------------------------------------------…
39	GC_00000001		S_citri_contigs	1016	3	140	58	0	0.586662866257596	0.656782223415838	0.619745487591038					---------------------------------------------------------------------------------------------------------------------------------------------------------------------------------------------------------------------------------------------------------------------------------------------------------------------------------------------------------------------------------------------------------------…
40	GC_00000001		S_citri_contigs	1948	3	140	58	0	0.586662866257596	0.656782223415838	0.619745487591038					---------------------------------------------------------------------------------------------------------------------------------------------------------------------------------------------------------------------------------------------------------------------------------------------------------------------------------------------------------------------------------------------------------------…
41	GC_00000001		S_citri_contigs	1302	3	140	58	0	0.586662866257596	0.656782223415838	0.619745487591038					---------------------------------------------------------------------------------------------------------------------------------------------------------------------------------------------------------------------------------------------------------------------------------------------------------------------------------------------------------------------------------------------------------------…
42	GC_00000001		S_citri_contigs	1068	3	140	58	0	0.586662866257596	0.656782223415838	0.619745487591038					--------------------------------------------------------------------------------------------------------------------------------------------------------------------------------------------------------------------------------------------------------------------------------------------------------------------------------------------------------------------------------------------------------MILTVDE…
43	GC_00000001		S_citri_contigs	2071	3	140	58	0	0.586662866257596	0.656782223415838	0.619745487591038					---------------------------------------------------------------------------------------------------------------------------------------------------------------------------------------------------------------------------------------------------------------------------------------------------------------------------------------------------------------------------------------------------------------…
44	GC_00000001		S_kunkelii_contigs	1287	3	140	58	0	0.586662866257596	0.656782223415838	0.619745487591038					-----------------MKKSLSLFAIFILSFLGLVIPFITLTAFIPLNGEHYTLKQENSI-DKGINETDFINTMFLRSSFFENWSETNYFINPTLKTSKKLLFNDKWYLDFLQDSYSTGVVYDKPSSSFFSFYHMWDSWKNTYMVEKFYDVKKENFLNDLTDFIYAFALKYQMYDVSKKIVENVDRYKENH-----YPRVKLKQDNWKLIN------------RDNFVKENNEKNNKWYILIAKQMQSD-NFSIIKFNF-----SSELIWKVGEHGGHRINNRWYVYIHS------LYRWDGEGEP---ETPTINKDTGEVILEPNTYQQNFVKEFINYSLTAVLQENIRVQQGGSADYENPNKVGTKRIIFDFETVDELDIKNIKKAIYRMILTVDE…
45	GC_00000001		S_kunkelii_contigs	424	3	140	58	0	0.586662866257596	0.656782223415838	0.619745487591038					-----------------MKKSLSLFAIFILSFLGLVIPFITLTAFRPLNEKHYTFKQENSI-NKGINETDFINTMFLRSSFFENWSETNYFINPTLKTSKKLSFNDKWYLDFLQDSYSTGVVYDKPSSSFFSFYQMWDTWKKTYMVEKFYDVKKENFLNDLTDFIYAFAVKYNMYDVSKKIVDNVDRYKENR-----YPRVKLKQDNWKLAN---------------DFIDEKNNDNKNYIGIIKIENDF-----------------------KIIKWIGKYIDWKYQYIN------IYRWDGVGEP---NLPEINSSTGEIT-DWNSYQQNFVKQFIDYSLTAVLQENIRVQQGGSADYENPNMVGTKRIIFDFETVDELDVKNIKKAIYRMILTVDE…
46	GC_00000001		S_kunkelii_contigs	1155	3	140	58	0	0.586662866257596	0.656782223415838	0.619745487591038					-----------------MKKSLSLFAIFILSFLGLVIPFITLTAFRPLNEKYYTLKQENST-GKGINETDFINTMFLRSSFFENWSETNYFINPTLKTSKKLLFNDKWYLDFLQDSYSTGVVYDKPSSSFFSFYHMWDSWKNTYMVEKFYDVKKGNFLNDLTDFIYAFAVKYNMYDVSKKIVDNVERYKENH-----YPRVKLKQDNWKLIT-----------------NKYIPRDTGWYIMIHRASTD---------------GTWLLEKINSSKFFGNVIVDFGFPIGI------IYKWELNNQPIHSQLPTINENTGEIT-DWNTYQQNFVKEFINYSLTAVLQENIRVQQGGSADYENPNKVGTKRIIFYFETVDELNVKNIKKAIYRMILTVDE…
47	GC_00000001		S_kunkelii_contigs	656	3	140	58	0	0.586662866257596	0.656782223415838	0.619745487591038					-----------------MKKSLSLFVIFILSFLGLVIPFITLTAFGPLNEKHYMLKLENST-DKGINETDFINTMFLRSSFFENWSETNYFINPTLKTSKKLSFNDKWYLDFLQDSYSTGFVYDKPSSSFFSFYQMWDSWKNTYMVEKFYDVKKENFLNDLTDFIYAFAVKYQMYDVSKKIVDNIERYKENH-----YSRVKLKQDNWKLIT-----------------NKYIPRDTGWYIIVY--------------------KSFNQWRIEKINSSKNFGNETGYDMDI------IYKWNLNNEPMNSQLPTIDKNSGEVT-DWNTYQQNFVKEFINYSLTAVLQENIRVQQGGSADYENPNKVGTKRIIFNFETVDELDVKNIKKSIYRMILTVDE…
48	GC_00000001		S_kunkelii_contigs	577	3	140	58	0	0.586662866257596	0.656782223415838	0.619745487591038					------------------------------------------------MRSIIRLNKRNST-GKGINETDFINTMFLRSSFFENWSETNYFINPTLKTSKKLLFNDKWYLDFLQDSYSTGVVYDKPSSSFFSFYHMWDSWKNTYMVEKFYDVKKENFLNDLTDFIYAFAVKYNMYDVSKKIVDNVERYKENH-----YPRVKLKQDNWKLIT--------------DYNYFDKNIDDKWYFLFLKDEKKELRNLKFKNNSNNAYGIIESNGFIFFKYLIKNTYLRKGLIKG------FYRWDGDGEP---ETPTINENTGEIT-DWNTYQQNFVKEFIDYSLTAVLQENIRVQQGGSADYENPNKVGTKRIIFDFETVDELDVKNIKKSIYRMILTVDE…
49	GC_00000001		S_kunkelii_contigs	1706	3	140	58	0	0.586662866257596	0.656782223415838	0.619745487591038					------------------------------------------------MRIIICLNERIST-DKGINETDFINTMFLRSSFFENWSQTNYFINPTLKTSKKLSFNDKWYLDFLQDSYSTGVVYDKPSSSFFSFYNMWDTWKNTYMVEKFYDVKKENFLNDLTDFIYAFAVKYQMYDVSKKIVENVERYKENH-----YPRVKLKQDNWKLIN----------------YNNVDIYDEKYYFGIGNNGL----------------NDWISYGPIKGKEIWKVGVSIFLSCKA------IYRWDGNGEP---ETPTINENTGEIT-DWNTYQQNFVKEFINYSLTAVLQENIRVQQGGSADYENPNKVGTKRIIFDFETVDELDVKNIKKAIYRMILTVDE…
50	GC_00000001		S_kunkelii_contigs	1559	3	140	58	0	0.586662866257596	0.656782223415838	0.619745487591038					--------------------------------------------------------------MKGINETDFINTMFLRSSFFENWSETNYFINPTLKTSKKLLFNDKWYLDFLQDSYSTGFVYDKPSSSFFSFYQMWDSWKNTYMVKKFYDVKKENFLNDLTDFIYAFAVKYNMYDVSKKIVDNVGRYKENR-----YPRVKLKQDNWKLIPRDNDVLVPPKVIGSTDKNKYVKEDDRKYIVIYPYLIQQ-------------------WNIIKTDTKNINNIFAWSSKAI------IYYWDGVGQP---ETPTINENTGEIT-DWNTYQQNFVKEFINYSLTAVLQENIRVQQGGSADYENPNKVGTKWIIYDFETVDELYVKNIKKAIYRMILTVDE…
51	GC_00000001		S_kunkelii_contigs	826	3	140	58	0	0.586662866257596	0.656782223415838	0.619745487591038					-----------------MKKSLSLFAIFILTFLGLVIPFITLTALILLNGEHYTLKRENST-DKGINETDFINTMFLRSSFFENWSETNYFINPTLKTSKKLLFNDKWYLDFLQDSYSTGFVYDKPSSSFFSFYQMWDSWKNTYMVEKFYDVKKENFLNDLTDFIYAFAVKYKMYDVSKKIVDNVERYKENH-----YPRVKLKQDNWKLIN------------NNNLVNEIQNINNKWYSVIFNFESYK-IVKFCNSDYETDVDFNNLRLMKGNDGNLYLYEKWKSPLPIADIKFLVYRWDGIGEP---ETPTINEKTGGIT-DWNTYQQNFVKEFINYSLTAVLQENIRVQQGGSADYENPNTVGTKRIIFDFETVDELDVKNIKKAIYRMILTVDE…
52	GC_00000001		S_kunkelii_contigs	1427	3	140	58	0	0.586662866257596	0.656782223415838	0.619745487591038					-----------------MINQVHLFLV------------------------------------------------FIKCEIVE---------------------------------------------------------KNTYMVEKFYDVKKENFLNDLTDFIYAFAVKYNMYDVSKKIVDNVERYKENH-----YPRVKLKQDNWKLIN------------FNNRKNEFSKPNNKWYFYVRQFGSEYKYEKFYF-------DDNFIKNQNTHWQHLKNGTDFIWKNNS------VYCFSGSNEP---QIPTIDKTTGEIT-DWNTYQQNFVKEFINYSLTAVLQENIRVQQGGSADYENPNTVGTKRIIFDFETVDELDVKSIKKAIYRMILTVDE…
53	GC_00000001		S_kunkelii_contigs	140	3	140	58	0	0.586662866257596	0.656782223415838	0.619745487591038					-------------------------------------------------------------------------------------------------------------MDFLQDSYSTGVVYDKPSSSFFSFYQMWDSWKNTYMVKKFYDVKKENFLNDLTDFIYAFAVKYNMYDVSKKIVDNVGRYKENR-----YPRVKLKQDNWKLIPRDNDVLVPPKVIDSTDKNKYVKEDDRKYIVIYPYLIQQ-------------------WNIIKTDTKNINNTLAWSSKAI------IYYWDGVGEP---QLPTINENTGEIT-DWNTYQQNFVKEFINFSLIAVLQENIRVQ----------------------------------------------…
54	GC_00000001		S_kunkelii_contigs	1705	3	140	58	0	0.586662866257596	0.656782223415838	0.619745487591038					-----------------MKKSLSLFAIFILSFLGLVIPFITLTAFRPLNENHYMLKRENKY--------------------------------------------------------------------------------------------------------------------------------------------------W-----------------------------------------------------------------------------------------------------------------------------------------------------------------------------------------------…
55	GC_00000001		S_kunkelii_contigs	471	3	140	58	0	0.586662866257596	0.656782223415838	0.619745487591038					-----------------MKKSLSLFAIFILSFLGLVIPFITLTAFRPLNGEHYTLKQEKNSIDKGINETDFINTMFLRSIFFENWSETNYFINPTLKTSKKLLFNDKWYLDFLQDSYSTGVVYDKPSSSFFYYF-------------------------------------------------------------------------------------------------------------------------------------------------------------------------------------------------------------------------------------------------------------------------…
56	GC_00000001		S_kunkelii_contigs	1018	3	140	58	0	0.586662866257596	0.656782223415838	0.619745487591038					-----------------MKKSLSLFAIFILSFLGLVIPFITLTAFRPLNEKYYTLKQENST-GKGINETDFINTMFLRSSFFENWSETNYFINPTLKTSKKLLFNDKWYLDFLQDSYSTGFVYDKPSSSFFSFYQMWDSWKNTYMVEKFYDVKKENFLNDLTDFIYAFAVKYNMYDVSKKIVDNVDRYKENH-----YPRVKLKQDNWKLIT-------------------------------------------------------------------------------------------------------------------------------------------------------------------------------------------…
57	GC_00000001		S_kunkelii_contigs	1561	3	140	58	0	0.586662866257596	0.656782223415838	0.619745487591038					-----------------MKKSLSLFAIFILSFLGLVIPFITLTAFRPLNEKYYTLKQENST--------------------------------------------------------------------------------------------------------------------------------------------------------------------------------------------------------------------------------------------------------------------------------------------------------------------------------------------------…
58	GC_00000001		S_kunkelii_contigs	943	3	140	58	0	0.586662866257596	0.656782223415838	0.619745487591038					-----------------MKK----------------------------------------------------------------WLSIIGAIGLTVTSTTTL--------------------------------------------------------------------------ISCEKRNNNENRGNNKPELSYNTQQPPENSNWKLID------------KNDRENEFLKPNNKWYF--------------------------------------------------------------------------------------------------------------------------------------------------------------…
59	GC_00000001		S_kunkelii_contigs	1428	3	140	58	0	0.586662866257596	0.656782223415838	0.619745487591038					---------------------------------------------------------------------------------MKKWISILGTIVLTATSTTTLISCNK-------ENNNENEGNNKPKPSPKPSY---------------------------------------------------------------NTQQPPENSNWKLID---------KND---RENEFLKPNNKWYF--------------------------------------------------------------------------------------------------------------------------------------------------------------…
60	GC_00000001		S_kunkelii_contigs	433	3	140	58	0	0.586662866257596	0.656782223415838	0.619745487591038					-----------------MKKWLSIIGV----------------------------------------------------------------------------------IGLTATSTTTLISCEKPN-------------------------------------------------------NNENGRRNNKPELPDNQQQPPKDSNWKLIE------------NNNRESEFSKPNNKWYFYIRITDIQIIDKYIC--------EKVYFDSNFIKNHYTYWQHLKYGINFP------VYRWDSVGEP---QLPTINKNTGEII-DWK------------------------------------------------------------------------…
61	GC_00000001		S_kunkelii_contigs	1017	3	140	58	0	0.586662866257596	0.656782223415838	0.619745487591038					-----------------MVN-------------------------------------------------------------------------------------------------------------------------------------------------------------------------------------------------------------------------------------------------------------------------------------------------------------------------------------------------------------------------------------------…
62	GC_00000001		S_kunkelii_contigs	1338	3	140	58	0	0.586662866257596	0.656782223415838	0.619745487591038					---------------------------------------------------------------------------------------------------------------------------------------------------------------------------------------------------------------------------------------------------------------------------------------------------------------------------------------------------------MQENIRVQQGGSADYENPNKVGTKRIIFDFEMVDELDVKNIKKAIYRMILTVDE…
63	GC_00000001		S_kunkelii_contigs	357	3	140	58	0	0.586662866257596	0.656782223415838	0.619745487591038					-----------------MINGILIF--------------------------------------------------------------------------------------------------------------------------------------------------------------------------------------------------------------------------------------------------------------------------------------------------------------------------------------------------------------------------------------…
64	GC_00000001		S_kunkelii_contigs	503	3	140	58	0	0.586662866257596	0.656782223415838	0.619745487591038					-----------------MKKSLSLFVIFILSFLGLVIPFITLTAFGPLNEKHYMLKLENST-DKGINETDFINTMFLRSSFFENWSETNYFINPTLKTSKKLSFNDKWYLDFLQDSYSTGFVYDKPSSSFFSFYQMWDSWKNTYMVEKFYDVKKENFLNDLTDFIYAFAVKYNMYDVSKKIVDNVERYKENH-----YPRVKL---------------------------------------------------------------------------------------------------------------------------------------------------------------------KQLIFNYYLLVVVVLLVLVLSVYFLLY----…
65	GC_00000001		S_kunkelii_contigs	856	3	140	58	0	0.586662866257596	0.656782223415838	0.619745487591038					-----------------MKKSLSLFAIFILTFLGLVIPFITLTAFIPLNGEHYTLKRENST-DKGINETDFINTMFLRSSFFENWSETNYFINPTLKTSKKLLFNDKWYLDFLQDSYSTGVVYDKPSSSFFSFYQMWDSWKNTYMVEKFYDVKKENFLNDLTDFIYAFAVKYNMYST------------------------------------------------------------------------------------------------------------------------------------------------------------------------------------------------------------------------------…
66	GC_00000001		S_kunkelii_contigs	432	3	140	58	0	0.586662866257596	0.656782223415838	0.619745487591038					---------------------------------------------------------------------------------------------------------------------------------------------------------------------------------------------------------------------------------------------------------------------------------------------------------------------------------------------------------------------------------------------------------------…
67	GC_00000001		S_kunkelii_contigs	465	3	140	58	0	0.586662866257596	0.656782223415838	0.619745487591038					---------------------------------------------------------------------------------------------------------------------------------------------------------------------------------------------------------------------------------------------------------------------------------------------------------------------------------------------------------------------------------------------------------------…
68	GC_00000001		S_kunkelii_contigs	358	3	140	58	0	0.586662866257596	0.656782223415838	0.619745487591038					-----------------MKKSLFLFAIFILSFLGLVIPFITLTAFIPLNGDHYTLKQENST-DKGINETDFINTMFLRSSFFENWLETNYFINPTLKTSKKIIV-------------------------------------------------------------------------------------------------------------------------------------------------------------------------------------------------------------------------------------------------------------------------------------------------------…
69	GC_00000001		S_kunkelii_contigs	141	3	140	58	0	0.586662866257596	0.656782223415838	0.619745487591038					-----------------MKKSLSLFAIFILIFLGLVIPFITLTAFRPLNEKYYTLKQENST-GKGINETDFINTMFLRSSFL------------------------------------------------------------------------------------------------------------------------------------------------------------------------------------------------------------------------------------------------------------------------------------------KIGLKQIILLIQL----------------------…
70	GC_00000001		S_kunkelii_contigs	881	3	140	58	0	0.586662866257596	0.656782223415838	0.619745487591038					---------------------------------------------------------------------------------------------------------------------------------------------------------------------------------------------------------------------------------------------------------------------------------------------------------------------------------------------------------------------------------------------------------------…
71	GC_00000001		S_kunkelii_contigs	844	3	140	58	0	0.586662866257596	0.656782223415838	0.619745487591038					-----------------M---------------------------------------------------------------------------------------------------------------------------------------------------------------------------------------------W---------------------NNGVKIKDIWYIVNS-----------------------------------------------------LYYWNGVGEP---ETPATNENTGEIT-DWNTYQQNFVKEFINYSLTAVLQENIRIQQGGSADYENPNKVGTKRIIFDFETVDELDVKNIKKAIYRMILTVDE…
72	GC_00000001		S_kunkelii_contigs	1491	3	140	58	0	0.586662866257596	0.656782223415838	0.619745487591038					-----------------MKKLLSLFVIFILSFLGLVITFITLTAFRPLNGEH-------------------------------------------------------------------------------------------------------------------------IIHLNKKIV-----------------------------------------------------------------------------------------------------------------------------------------------------------------------------------------------------------LIKVLVKLILLIQC…
73	GC_00000001		S_kunkelii_contigs	578	3	140	58	0	0.586662866257596	0.656782223415838	0.619745487591038					-----------------MKKSLSLFAIFILSFLGLVIPFITLTAFRPLNEKYYTLKQEK----------------------------------------------------------------------------------------------------------------------------------------------------------------------------------------------------------------------------------------------------------------------------------------------------------------------------------------------------…
74	GC_00000001		S_kunkelii_contigs	1426	3	140	58	0	0.586662866257596	0.656782223415838	0.619745487591038					-----------------MKKSLSLFAIFILSFLGLVIPFITLTAFRPLNEKYYTLKQEE----------------------------------------------------------------------------------------------------------------------------------------------------------------------------------------------------------------------------------------------------------------------------------------------------------------------------------------------------…
75	GC_00000001		S_kunkelii_contigs	1151	3	140	58	0	0.586662866257596	0.656782223415838	0.619745487591038					-----------------MKKSLSLFAIFILSFLGLVIPFITLTAFRPLNEKHYILK-------------------------------------------------------------------------------------------------------------------------------------------------------------------------------------------------------------------------------------------------------------------------------------------------------------------------------------------------------…
76	GC_00000001		S_kunkelii_contigs	331	3	140	58	0	0.586662866257596	0.656782223415838	0.619745487591038					---------------------------------------------------------------------------------------------------------------------------------------------------------------------------------------------------------------------------------------------------------------------------------------------------------------------------------------------------------------------------------MVVF--------------------------…
77	GC_00000001		S_kunkelii_contigs	1633	3	140	58	0	0.586662866257596	0.656782223415838	0.619745487591038					---------------------------------------------------------------------------------------------------------------------------------------------------------------------------------------------------------------------------------------------------------------------------------------------------------------------------------------------------------------------------------------------------------------…
78	GC_00000001		S_kunkelii_contigs	487	3	140	58	0	0.586662866257596	0.656782223415838	0.619745487591038					---------------------------------------------------------------------------------------------------------------------------------------------------------------------------------------------------------------------------------------------------------------------------------------------------------------------------------------------------------------------------------------------------------------…
79	GC_00000001		S_kunkelii_contigs	944	3	140	58	0	0.586662866257596	0.656782223415838	0.619745487591038					--------------------------------------------------------------------------------------------------------------------------------------------------------------------------------------------------------------------------------------------------------------------------------------------------------------------------------------------------------------------------------------------------------MILTVDE…
80	GC_00000001		S_kunkelii_contigs	488	3	140	58	0	0.586662866257596	0.656782223415838	0.619745487591038					--------------------------------------------------------------------------------------------------------------------------------------------------------------------------------------------------------------------------------------------------------------------------------------------------------------------------------------------------------------------------------------------------------MILTVDE…
81	GC_00000001		S_kunkelii_contigs	431	3	140	58	0	0.586662866257596	0.656782223415838	0.619745487591038					---------------------------------------------------------------------------------------------------------------------------------------------------------------------------------------------------------------------------------------------------------------------------------------------------------------------------------------------------------------------------------------------------------------…
82	GC_00000001		S_kunkelii_contigs	235	3	140	58	0	0.586662866257596	0.656782223415838	0.619745487591038					---------------------------------------------------------------------------------------------------------------------------------MLGMYS----WKNTYMVEKFYDVKKGNFLNDLTDFIYAFAVKYNMYDVSKKIVDNIERYKENH-----YPRVC-----------------------------------------------------------------------------------------------------------------------------------------------------------------------------------------------------…
83	GC_00000001		S_phoeniceum_contigs	1391	3	140	58	0	0.586662866257596	0.656782223415838	0.619745487591038					-----------------MKKSLSLFAIFILSFLGLVIPFITLTAFRPLNEEHYMLKQENST-GKGINETDFINTMFLRSSFFENWSETNYFINPTLKTSKNLLFNDKWYLDFLQDSYSTGVVYDKPDEIFLNYYRQWHSLKSRYMVEKFYDVKKENFLDDLTDFIYAFAVKYKMFDVSKQIVENVDRYKENR-----YPRVKLKQDNWKLIC------------KNNFDNEFSTKNNKSYLFLNLFDVGKYGIYLSKNNGNISQKRNNIWYLETYNPKDFVMFNTANIKS-------LYRWVGDSEP---QIPTIDKNTGEII-DWNSYQQNRVKEFISLSLYSVLQENIRVQKGGSADYENPNKVVTKRIIFDFETVDELGVKNIKKAIYRMILTVDE…
84	GC_00000001		S_phoeniceum_contigs	1877	3	140	58	0	0.586662866257596	0.656782223415838	0.619745487591038					-----------------MKKSLSLFAIFILTFLGLVIPFITLTAFRPLNEEQYTLKQESST-GKGINETDFINTMFLRSSFFENWSETNYFINPTLKTSKNLLFNDKWYLDFLQDSYSTGVVYDKPDEIFLNYYRQWHSLKNKYMVEKFYDVKKENFLDDLTDFIYAFAVKYKMFDVSKQIVENVDRYKENR-----YSRVKLKQDNWKLMN-------------KIIDFWNLTPNNKWYILLLNNYVS---------------NNWNIMKIHLTINPRDIIFEPNNLLKS------VYLWDGDGKP---ETPTIDKNTGEIT-DWNSYQQTRVKGFISLSLYSVLQENIRVQQGGSADYENPNKVGTKRIIFDFETVDELHVKNIKKAIYRMILTVDE…
85	GC_00000001		S_phoeniceum_contigs	850	3	140	58	0	0.586662866257596	0.656782223415838	0.619745487591038					-----------------MKKSLSLFAIFILTFLGLVIPFITLTAFRPLNEEHYTLKQENIT-GKGINETDFINTMFLRSSFFENWSETNYFINPTLKTSKNLLFNDKWYLDFLQDSYSTGVVYDKPNEVFLNYYQQWHSLKNRYMVEKFYDVKRENFLNDLTDFIYAFAVKYKMYDVSKKIVENVDRYKENH-----YPRVKLKVDNWKLIPRVNDVLVPPKIIASTDKNKYVKEDDRKYIVIYPYLIQQ-------------------WNIIKKDAKYINNTAAWSSKAI------IYYWDGDGEH---ETPTIDKNTGEIT-DWNSYQQTRVKEFISLFLYSVLLENTRVQQGGSADYENPNKVGTKRIIFDFETVDELDVKNIKKAIYRMILTVDE…
86	GC_00000001		S_phoeniceum_contigs	342	3	140	58	0	0.586662866257596	0.656782223415838	0.619745487591038					-----------------M---------------------------------------------------------FLRSSFFENWSETNYFINPTLKTSKKLSFNDKWYLDFLQDSYSTGVVYDKPDEIFLGYYQQWHSLKNRYMVEKFYDVKRENFLNDLIDFIYAFAVKYKMYDVSKKIVENVGRYKENH-----YPRVKLKVDNWKLID------INWQKDKYKFENEFKKLNNKWYFFIESDTYGFNKYLAKNNGNNI--KQVNEWNFLIFNGNYAYFDASKIKL--------IYCWDGDGEP---KTPEIN-SGGQIT-DWNSYQQTRVKEFISLSLYSVLLENTRVQQGGSADYENPNKVGTRRIIFDFETVDELDVKNIKKAIYRMILTVDE…
87	GC_00000001		S_phoeniceum_contigs	1003	3	140	58	0	0.586662866257596	0.656782223415838	0.619745487591038					-----------------MRSIICLNKRIVL--------------------------------IKGINETDFINTMFLRSSFFENWSETNYFINPTLKTSKKLSFNDKWYLDFLQDSYSTGVVYDKPNEVFLNYYRQWHSLKNKYMVDKFYDVKKENFLNDLTDFIYAFAVKYKMFNVSKEIVENVDRYKLVH-----YPRVRLNQDNWKLID--------YPTSKNKVHDLFKNPDNKWYIVIVSSNGE---------------KVIRKFKFTTNTKLVNNGVYKGLPTELVGYYRYIYCWDGVGEP---KTPEIT-SGGEIT-DWNSYQQTRVKEFIDLSLYSVLQENIRVQQGGSADYENSNKVGTKRIIFDFETVDELDVKNIKKAIYRMILTVDE…
88	GC_00000001		S_phoeniceum_contigs	2091	3	140	58	0	0.586662866257596	0.656782223415838	0.619745487591038					-------------------------------------------------------------------------------------------------------------MDFLQDSYSTGVVYDKPNEVFLNYYRQWHSLKNRYRIEKFYDVKKENFLNDLTDFIYAFAVKYKMFDVSKKIVENVERYKENH-----YPRVKLNQDNWKLIN----------------YNDVDLYSEKYYFGIQKNGF----------------NDWTFYGPIKGEKIWQVSVSVFLSCRA------IYRWDGNGEP---QIPTIDKNTGEIT-DWNSYQQTRVKEFIDLFLYSVLQENIRVQQGGSADYENPNKVGTKRIIFDFETVDELDVKNIKKAIYRMILTVDE…
89	GC_00000001		S_phoeniceum_contigs	1538	3	140	58	0	0.586662866257596	0.656782223415838	0.619745487591038					-----------------MKKSLSLFAIFILTF------------------------------CKGINETDFINTMFLRSSFFENWSETNYFINPTLKTSKNLLFNDKWYLDFLQDSYSTGVVYDKPNEIFLNYYRQWHSLKNQFMVEKFYDVKKENFLNDLTDFIYAFAVKYKMFDVSKKIMENVDRYKENH-----YPRVKLNQDNWKLVD----------------NKDEEKNRNKIYIGIW--------------------ENGSNYKIINWKANPAQPKWPLYHFEI------VYRWDGVGEP---QIPTINPNTGEII-DWNSYQQTRVKEFISLSLYSVLQENIRVQQGGSADYKNPNKVETKRIIFDFETVDEFDVKNIKKAIYRMILTVDE…
90	GC_00000001		S_phoeniceum_contigs	458	3	140	58	0	0.586662866257596	0.656782223415838	0.619745487591038					--------------------------------------------------------------------------MFLRSSFFENWSEKNYFINPTLKTSKKLSFNDKWYLDFLQDSYSTGVVYDKPGGTFLKYYQQWHSLKSRY--------------------------------------------------------------------------------------------------------------------------------------------------------------------------IDKNTGEIT-DWNSYQQNRVKEFIDLSLYSVLQENIRVQQGGSADYENPNKVGTKRIIFDFETVDELDVKNIKKAIYRMILTVDE…
91	GC_00000001		S_phoeniceum_contigs	651	3	140	58	0	0.586662866257596	0.656782223415838	0.619745487591038					-----------------MKKSLSLFAIFILSFLGLVIPFITLTAFRPLNEEHYMLKQENKY--------------------------------------------------------------------------------------------------------------------------------------------------W-----------------------------------------------------------------------------------------------------------------------------------------------------------------------------------------------…
92	GC_00000001		S_phoeniceum_contigs	1681	3	140	58	0	0.586662866257596	0.656782223415838	0.619745487591038					-----------------MKKSLSLFAIFILSFLGLVVPFITLTAFKPLNEQHYTLKQENST-NKGINETDFINTMFLRSSFFENWSETNYFINPTLKTSKKLSFNDKWYLDFLQDSYSTGVVYDKPGGTFLNYYQQWHSLKSWYMVDKFYDVKKENFLDDLTDFIYAFAVKYKMYDVSKKIVDNVDRYKENR-----YPRVNV-------------------------------------------------------------------------------------------------------------------------GW----------------------------------------------FEMDTVVE-------------------…
93	GC_00000001		S_phoeniceum_contigs	1991	3	140	58	0	0.586662866257596	0.656782223415838	0.619745487591038					-----------------MKKSLSLFAIFILSFLGLVIPLITLTAFRPLNGEHYTLKQENNI-----------------------------------------------------------------------------------------------------------------------------------------------------------------------------------------------------------------------------------------------------------------------------------------------------------------------------------VLIKVLMKLIL----…
94	GC_00000001		S_phoeniceum_contigs	1213	3	140	58	0	0.586662866257596	0.656782223415838	0.619745487591038					-----------------MRKSLSLFAIFILSFLGLVIPFITLTAFRPLNEEHYTLKQEK----------------------------------------------------------------------------------------------------------------------------------------------------------------------------------------------------------------------------------------------------------------------------------------------------------------------------------------------------…
95	GC_00000001		S_phoeniceum_contigs	394	3	140	58	0	0.586662866257596	0.656782223415838	0.619745487591038					-----------------MRKSLSLFVIFILTFLGLVIPFITLTAFRPLNEDHYTLKQENST-DKGINETDFINTMFLRSSFL------------------------------------------------------------------------------------------------------------------------------------------------------------------------------------------------------------------------------------------------------------------------------------------KIGRKQITLLIQL----------------------…
96	GC_00000001		S_phoeniceum_contigs	421	3	140	58	0	0.586662866257596	0.656782223415838	0.619745487591038					-----------------MKKSLSLFAIFILSFLGLVIPFITLTAFRPLNEEQYTLKQESST-GKGINETDFINTMFLRSSFFENWSETNYFINPTLKTSKKLSFNDKWYLDFLQDSYSTGVVYNKPGGTFLNYYQQWHSLKNQYMVDKFYDVKKENFLDDLTDFIYAFAVKYKMFDVSKKIVDNVDRYKENR-----YPRVKLKQDNWKI---------------------------------------------------------------------------------------------------------------------------------------------------------------------------------------------…
97	GC_00000001		S_phoeniceum_contigs	1433	3	140	58	0	0.586662866257596	0.656782223415838	0.619745487591038					-----------------MKKSLSLFAIFILSFLGLVIPFITLTAFRPLNGEHYMLKQENIT-GKGINETDFINTMFFTQ--------------------------------------------------------------------------------------------------------------------------------------------------------------------------------------------------------------------------------------------------------------------------------------------------------------------------------…
98	GC_00000001		S_phoeniceum_contigs	2092	3	140	58	0	0.586662866257596	0.656782223415838	0.619745487591038					-----------------MKKSLSLFAIFILTFLGLVIPFITLTAFRPLNEEQYTLKQESST-GKGINETDFINTMFLRSSFFEN---------------------------------------------------------------------------------------------------------------------------------------------------------------------------------------------------------------------------------------------------------------------------------------------------------------------------…
99	GC_00000001		S_phoeniceum_contigs	2111	3	140	58	0	0.586662866257596	0.656782223415838	0.619745487591038					------------------------------------------------------------------------------------------------------------------------------------------------MVDKFYDVKKENFLDDLTDFIYAFAVKYKMYDVSEKIVENVDRYKDNR-----YPRVKLNQDNWKLII----------------NTTGQGNSGKTYIGIF--------------------GNKPNVNITSWKRIEGEGLWHLYQYKA------IYRWDGVGEP---QIPTINKDTGEIT-DWNSYQRSRVKQFIDLSLYAVLQENVRVQQGGSADYENPNKVGTKRIIFDFEIVDELDVKNIKKAIYRMILTVDE…
100	GC_00000001		S_phoeniceum_contigs	1410	3	140	58	0	0.586662866257596	0.656782223415838	0.619745487591038					-----------------MTINFIIISNIT---------------------------------DKGINETDFINTMFLRSSFFKNWSETNYFINPTLKTSKNLLFNDKWYLDFLQDSYSTGVVYDKPNEIFLNYYRQWHSLKNRYMVEKFYDVKKENFLNDLTDFIYAFAVKYKMFDVSKKIVENVDRYKENR-----YPRVKLKQDNWKLID------------KNNINNQFSIYDEKWYIIIA--------------------------------------------------------------------------------KNTTNQSIEIIKFKN----------------------NQNEKSTSPIINNLLTIHFIFILYIIIDILLLIYIV--…
101	GC_00000001		S_phoeniceum_contigs	1436	3	140	58	0	0.586662866257596	0.656782223415838	0.619745487591038					-----------------MKRILSIIGAIGLTA----------------------------------------------------------------------------------------------------------------------------------------TSTTTLMSCKKENKKDTKPIAPTT-----KAQQPPEDSNWKLIN------------FNNRKNEFLKPNNKWYF--------------------------------------------------------------------------------------------------------------------------------------------------------------…
102	GC_00000001		S_phoeniceum_contigs	1499	3	140	58	0	0.586662866257596	0.656782223415838	0.619745487591038					------------------------------------------------------------------------------------------------------------MINLLVENNNSN----------------WDK-----------------------IFSFVFDIFLFIFDV---------------------------------------------------------------------------------------------------------------------------------------------------IWNT--------------------------------KLPMTVGTKRIIFDFETVDELDVKNIKKAIYRMILTVDE…
103	GC_00000001		S_phoeniceum_contigs	805	3	140	58	0	0.586662866257596	0.656782223415838	0.619745487591038					---------------------------------------------------------------------------------------------------------------------------------------------------------------------------------------------------------------------------------------------------------------------------------------------------------------------------------------------------------MQENIRVQQGGSADYENPNNVGTKRIIFYFETVDELDVKNIKKAIYRMILTVDE…
104	GC_00000001		S_phoeniceum_contigs	1083	3	140	58	0	0.586662866257596	0.656782223415838	0.619745487591038					---------------------------------------------------------------------------------------------------------------------------------------------------------------------------------------------------------------------------------------------------------------------------------------------------------------------------------------------------------------------------------------------------------------…
105	GC_00000001		S_phoeniceum_contigs	1435	3	140	58	0	0.586662866257596	0.656782223415838	0.619745487591038					---------------------------------------------------------------------------------------------------------------------------------------------------------------------------------------------------------------------------------------------------------------------------------------------------------------------------------------------------------MRENIRIQQGGSADYENPNKVCAKRIIFDFETVDELDVKNVKKAIYRMILTVDE…
106	GC_00000001		S_phoeniceum_contigs	2184	3	140	58	0	0.586662866257596	0.656782223415838	0.619745487591038					-----------------MK--------------------------------------------------------------------------------------------------------------------------------------------------FKHNIRYDM---------KIESYIKNN-----------------------------------------------------------------------------------------------SFKG------LYRWDGVGEP---KTPEIT-SGGEIT-DWNSYQQTRVKEFIDLSLYSVLQENIRVQQGGSADYENSNKVGTKRIIFDFETVDELDVKNIKKAIYRMILTVDE…
107	GC_00000001		S_phoeniceum_contigs	691	3	140	58	0	0.586662866257596	0.656782223415838	0.619745487591038					------------------------------------------------------------------------------------------------------------------------------------------------MVDKFYDVKKENFLDDLTDFIYAFAVKYKMYDVSKKIVENVDHYKDNR-----YPRVRLNQDNWKLIP-------------------------------------------------------------------------------------------------------------------------------------------------------------------------------------------…
108	GC_00000001		S_phoeniceum_contigs	533	3	140	58	0	0.586662866257596	0.656782223415838	0.619745487591038					------------------------------------------------------------------------------------------------------------------------------------------------MVEKFYDVKKENFLDDLTDFIYAFAVKYKMYDVSEKIVENVDRYKDNR-----YPRVKLNQDNWKLID------------KNNINNQFSIYDEKWYIIIAKNTTNQSIEIIKFKNNQ---NEKSISPIINNTFYIYPIYNNWYSIIN------LYCWDGDGEP---QTPTIEKNTGEIT-DWNSYQQTRVKEFISLSLYSVLLENTRVQQGGSADYENPNKIGTRRIIFDFETVDELDVKNIKKAIYRMILTVDE…
109	GC_00000001		S_phoeniceum_contigs	2129	3	140	58	0	0.586662866257596	0.656782223415838	0.619745487591038					-----------------MRSIIHL-------------------------------NKKNST-SKGINENDFINTMFLRSSFFENWSETNYFINPTLKTSKKLSFNDKWYLDFLQDSYSTGVVYDKPGGTFLNYYQQWHSLKSRYMVDKFYDVKKKNFLDDLTDFIYSFAFKYKMYDVSKKIVENVDRYKENH-----YPRVKLNVDNWKLNT-------------------------------------------------------------------------------------------------------------------------------------------------------------------------------------------…
110	GC_00000001		S_phoeniceum_contigs	341	3	140	58	0	0.586662866257596	0.656782223415838	0.619745487591038					-----------------MKKWLSIIGAI------------------------------------------------------------------------------------------------------------------------------------------GLTATSTTTLISCKKENNNKNEEDNKPKPSYNAQQPPKDSNWKLID------INWQKDKYKFENEFKKLNNKWYFFIESDTYGFNKYLAKNNGN----NIKQVNEWNFLIFNGNYAYFDASKIKL------IYCWDGISEP---ETPTIDKNTGEII-DWKEQKGTK------------------------------------------------------------------…
111	GC_00000001		S_phoeniceum_contigs	506	3	140	58	0	0.586662866257596	0.656782223415838	0.619745487591038					-----------------MKKSLSLFAIFILSFLGLVIPFITLTAFRPLNEEHYMLKQNST--GKGINETDFINTMFLRSSFFENWSETNYFINPTLKTSKNLLFNDKC---------------------------------------------------------------------------------------------------------------------------------------------------------------------------------------------------------------------------------------------------------------------------------------------------…
112	GC_00000001		S_phoeniceum_contigs	2186	3	140	58	0	0.586662866257596	0.656782223415838	0.619745487591038					-----------------MRKLSSLFAIFILSFLGLVISFITLTAFRPLNEEHYMLKQENST-DKGINETDFINTMFLRSSFFENWSETNYFINPTLKTSKKLSFNDKWYLDFLQDSYSTGVVYDN----------------------------------------------------------------------------------------------------------------------------------------------------------------------------------------------------------------------------------------------------------------------------------…
113	GC_00000001		S_phoeniceum_contigs	692	3	140	58	0	0.586662866257596	0.656782223415838	0.619745487591038					---------------------------------------------------------------------------------------------------------------------------------------------------------------------------------------------------------------------------------------------------------------------------------------------------------------------------------------------------------------------------------------------------------------…
114	GC_00000001		S_phoeniceum_contigs	1843	3	140	58	0	0.586662866257596	0.656782223415838	0.619745487591038					---------------------------------------------------------------------------------------------------------------------------------------------------------------------------------------------------------------------------------------------------------------------------------------------------------------------------------------------------------MRENIRVQQGGSADYENPNKVGTKRIIFDFETVDELGVKNIKKSIYRMILTVDE…
115	GC_00000001		S_phoeniceum_contigs	1539	3	140	58	0	0.586662866257596	0.656782223415838	0.619745487591038					---------------------------------------------------------------------------------------------------------------------------------------------------------------------------------------------------------------------------------------------------------------------------------------------------------------------------------------------------------------------------------------------------------------…
116	GC_00000001		S_phoeniceum_contigs	1408	3	140	58	0	0.586662866257596	0.656782223415838	0.619745487591038					---------------------------------------------------------------------------------------------------------------------------------------------------------------------------------------------------------------------------------------------------------------------------------------------------------------------------------------------------------------------------------------------------------------…
117	GC_00000001		S_phoeniceum_contigs	1434	3	140	58	0	0.586662866257596	0.656782223415838	0.619745487591038					-----------------MKLILLI-------------------------------------------------QCFLRSSFFENWSETNYFINPTLKTSKNLLFNDKWYLDFLQDSYSTGVVYDEPDEIFLNYYRQWHSLKSRYMVEKFYDVKRENFLNDLTDFIYAFAVKYKMFHVSKKKLSTMLTAIKKI--------------------------------------IIQELNNKWYF--------------------------------------------------------------------------------------------------------------------------------------------------------------…
118	GC_00000001		S_phoeniceum_contigs	375	3	140	58	0	0.586662866257596	0.656782223415838	0.619745487591038					---------------------------------------------------------------------------------------------------------------------------------------------------------------------------------------------------------------------------------------------------------------------------------------------------------------------------------------------------------------------------------------------------------------…
119	GC_00000001		S_phoeniceum_contigs	422	3	140	58	0	0.586662866257596	0.656782223415838	0.619745487591038					---------------------------------------------------------------------------------------------------------------------------------------------------------------------------------------------------------------------------------------------------------------------------------------------------------------------------------------------------------MRKNIRVQQGGSADYENQNKVGTKRIIFDFETVDELDVKNIKKAIYRMILTVDE…
120	GC_00000001		S_phoeniceum_contigs	2334	3	140	58	0	0.586662866257596	0.656782223415838	0.619745487591038					---------------------------------------------------------------------------------------------------------------------------------------------------------------------------------------------------------------------------------------------------------------------------------------------------------------------------------------------------------MRENIRVQQGGSADYENPNKVGTKRIIFDFETVDKLDVKNIKKAIYRMILTVDE…
121	GC_00000001		S_phoeniceum_contigs	1409	3	140	58	0	0.586662866257596	0.656782223415838	0.619745487591038					---------------------------------------------------------------------------------------------------------------------------------------------------------------------------------------------------------------------------------------------------------------------------------------------------------------------------------------------------------MQENIRVQKGGSADYENPNKVVTKRIIFDFETVDELGVKNIKKAIYRMILTVDE…
122	GC_00000001		S_phoeniceum_contigs	2336	3	140	58	0	0.586662866257596	0.656782223415838	0.619745487591038					-----------------MKKSLSLFAVFILIFLGLVIPFITLTAFRPLNEEQYTLKQERVVLIKVLMKLILLIQCFYAVVFL------------------------------------------------------------------------------------------------------------------------------------------------------------------------------------------------------------------------------------------------------------------------------------------KIGRKQIILLIQL----------------------…
123	GC_00000001		S_phoeniceum_contigs	690	3	140	58	0	0.586662866257596	0.656782223415838	0.619745487591038					-----------------MRKLLSLFAIFILSFLGLIIPFITLTAFRPLNEEQYTLKQKSIVLIKVLMKLILLIQCFYAVVFL------------------------------------------------------------------------------------------------------------------------------------------------------------------------------------------------------------------------------------------------------------------------------------------KIGRKQIILLIQL----------------------…
124	GC_00000001		S_phoeniceum_contigs	1841	3	140	58	0	0.586662866257596	0.656782223415838	0.619745487591038					-----------------MRKSLSLFVIFILTFLGLVIPFITLTAFRPLNEEHYTLKQERIV------------------------------------------------------------------------------------------------------------------------------------------------------------------------------------------------------------------------------------------------------------------------------------------------------------------------------------LIKVLMKLIL----…
125	GC_00000001		S_phoeniceum_contigs	2128	3	140	58	0	0.586662866257596	0.656782223415838	0.619745487591038					-----------------MKKSLSLFAIFILTFLGLVIPFITLTAFKPLNEEHYTFKQEK----------------------------------------------------------------------------------------------------------------------------------------------------------------------------------------------------------------------------------------------------------------------------------------------------------------------------------------------------…
126	GC_00000001		S_phoeniceum_contigs	1097	3	140	58	0	0.586662866257596	0.656782223415838	0.619745487591038					-----------------MKKQTKL---------------------------------------------------------------------------------------------------------------------------------------------------------------------------------------------------------------------------------------------------------------------------------------------------------------------------------------------------------------------------------------…
127	GC_00000001		S_phoeniceum_contigs	442	3	140	58	0	0.586662866257596	0.656782223415838	0.619745487591038					-----------------M---------------------------------------------------------------------------------------------------------------------------------------------------------------------------------------------------------------------------------------------------------------------------------------------------------------------------------------------------------------------------------------------…
128	GC_00000001		S_phoeniceum_contigs	1002	3	140	58	0	0.586662866257596	0.656782223415838	0.619745487591038					-----------------MRKLSSLFAIFILSFLGLVISFITLTAFRPLNEEHYMLKQENST-----------------------------------------------------------------------------------------------------------------------------------------------------------------------------------------------------------------------------------------------------------------------D--------------------------------------------------------------------------…
129	GC_00000001		S_phoeniceum_contigs	457	3	140	58	0	0.586662866257596	0.656782223415838	0.619745487591038					-----------------MRKSLSLFVIFILSFLGLVIAFVTLTAFKPLNEEHYTLKQDKLE--------------------------------------------------------------------------------------------------------------------------------------------------------------------------------------------------------------------------------------------------------------------------------------------------------------------------------------------------…
130	GC_00000001		S_phoeniceum_contigs	423	3	140	58	0	0.586662866257596	0.656782223415838	0.619745487591038					-----------------M---------------------------------------------------------------------------------------------------------------------------------------------------------------------------------------------------------------------------------------------------------------------------------------------------------------------------------------------------------------------------------------------…
131	GC_00000001		S_phoeniceum_contigs	2335	3	140	58	0	0.586662866257596	0.656782223415838	0.619745487591038					-----------------------------------------------------------------------------------------------------------MYL--------------------------------------------------------------------KKIVENVERYKENR-----YPRVGLNQDNWKLIN-------------------------------------------------------------------------------------------------------------------------------------------------------------------------------------------…
132	GC_00000001		S_phoeniceum_contigs	2185	3	140	58	0	0.586662866257596	0.656782223415838	0.619745487591038					------------------------------------------------------------------------------------------------------------------------------------------------MVDKFYDVKKENFLNDLTDFIYAFAVKYKMFNVSKKIVENVDRYKLVH-----YPRVTLNQDNWKLI--------------------------------------------------------------------------------------------------------------------------------------------------------------------------------------------…
133	GC_00000001		S_phoeniceum_contigs	1565	3	140	58	0	0.586662866257596	0.656782223415838	0.619745487591038					-----------------------------------------------------MESIINST-DKGLNETDFINTMFLRSSFFENWSETNYFINPTLKTSKKLSFNDKWYLDFLQDSYSTGVVYDKPNEVFLHYY-------------------------------------------------------------------------------------------------------------------------------------------------------------------------------------------------------------------------------------------------------------------------…
134	GC_00000001		S_phoeniceum_contigs	144	3	140	58	0	0.586662866257596	0.656782223415838	0.619745487591038					---------------------------------------------------------------------------------------------------------------------------------------------------------------------------------------------------------------------------------------------------------------------------------------------------------------------------------------------------------------------------------------------------------------…
135	GC_00000001		S_phoeniceum_contigs	1842	3	140	58	0	0.586662866257596	0.656782223415838	0.619745487591038					-------------------------------------------------------------------------------------------------------------------------------------------------------------------------------------MENVDRYKENR-----YPRVKLKQDNWKLNT------------------SSTLQDNKWYIAIVNELEFDDFSIIK--------FNFKDKLVWSVGVPYHIINGVWYIVNS------YYRWDGVGEP---QIPTIDKNSCEIN----------------------------------------------------------------------------…
136	GC_00000001		S_phoeniceum_contigs	1215	3	140	58	0	0.586662866257596	0.656782223415838	0.619745487591038					---------------------------------------------------------------------------------------------------------------------------------------------------------------------------------------------------------------------------------------------------------------------------------------------------------------------------------------------------------------------------------------------------------------…
137	GC_00000001		S_phoeniceum_contigs	1876	3	140	58	0	0.586662866257596	0.656782223415838	0.619745487591038					-----------------MKKWLSIIGAIGLTATS---------------------------------------------------------------------------------------------------------------TTTLISCKKEN----------------------NNKNEEDNKPKPSYNPQQPNPQQPPKDSNWKLMN-------------KIIDFWNLTPNNKWYILLLNNYVS---------------NNWNIMKIHLTINPRDIIFEPNNLLKS------VYLWDGDGKP---ETPTIDKNTGEIT-DWKEQKGTK------------------------------------------------------------------…
138	GC_00000001		S_phoeniceum_contigs	652	3	140	58	0	0.586662866257596	0.656782223415838	0.619745487591038					-----------------MRSIICL--------------------------------NKRISTGKGINENDFINTMFLRSIFFENWSETNYFINPTLKTSKNLLFNDKWYLDFLQDS---------------------------------------------------------------------------------YDRVK-----------------------------------------------------------------------------------------------------------------------------------------------------------------------------------------------------…
139	GC_00000001		S_phoeniceum_contigs	693	3	140	58	0	0.586662866257596	0.656782223415838	0.619745487591038					---------------------------------------------------------------------------------------------------------------------------------------------------------------------------------------------------------------------------------------------------------------------------------------------------------------------------------------------------------------------------------------------------------------…
140	GC_00000001		S_phoeniceum_contigs	1564	3	140	58	0	0.586662866257596	0.656782223415838	0.619745487591038					-----------------M-------------------------------------------------------------------------------------------------------------------------------VDKFYNVKKENFLDDLTDFIYAFAVKYKMYYVSKKM--------------------------WRMLT---------------------------------------------------------------------------------------------------------------------------------------------------------------------------------VIKIIV----…
141	GC_00000002		S_atrichopogonis_contigs	587	6	131	47	0	0.515396110815958	0.600939122102587	0.554890103323342	X	X	COG2826	Transposase and inactivated derivatives, IS30 family	----------------------------MKKKKYKHFSLDERYDLKE------HLVLERFKKKNGTLNYSKIGKVMNKSRNTIRLEVKRLQ--EEYNPEKAHYDYKKKRKKSIKKPS-KLSKNKLEWLNLRFNKYHNSPVEIIKRYEKKFGVKFPVCLKTLYKWIYLGVFNLLKENL-PNHGKKNRTKKRTDNRDKLDN-FRSIWDIKNKVSNVGWFEMDTVIGENHQSAVLVLVEQNSKNYFAIKLKKISASEVIEKFKDIVRVNNLIGKIKGIITDRGKEFSKWREIEIFADTQVYFCDPGSPKQKPLIERINREFRHWLPKGTDFNYISQQKIDWI--VNVINAKLRPCLNWISAKEIFLQNFR-----------
142	GC_00000002		S_atrichopogonis_contigs	375	6	131	47	0	0.515396110815958	0.600939122102587	0.554890103323342	X	X	COG2826	Transposase and inactivated derivatives, IS30 family	---------------------------------------------------------------------------------------------------------------------------------------------MIYRYFLEFGVKFPVCVKTLYKWICLGEYGLKKENL-PHRGKKYKTKGKSDNRGQLTN-FKLIWDIENKESNVGWFEMDTVVGKDHQSSNLVLVEQSSKNYFVVKLKNNTANEVLEKFKNIAKSNNLIGKIKGIITDKGKEFSKWKEMEIFAETQVYFCDTGKPQQKPLIEHMNGEFRYWISKGVDFNNISQKMIGWI--VNVINDKLRSCLNWLSVKTFFFTKF------------
143	GC_00000002		S_citri_contigs	886	6	131	47	0	0.515396110815958	0.600939122102587	0.554890103323342	X	X	COG2826	Transposase and inactivated derivatives, IS30 family	------------------------------MKDYTHLKYDERNLFKD------LFLSDSCKKKNGTLNLSEIARQTNRSVNTVKREIKRFKNIEDYTAIEAQKDYYKKRKKCIKKLP-TFTKEQLNFIHLRFNVYHDSPAEIIQRFLIKFGIKFPACVKTFYKWIFLGLLGLLKKNL-LNGGRKNRTKKRPDNRGKLDERFKSIWDIENKESNVGWLEADTVIGKDHKSAVLVLVEQSSKKYFAMKLENHTANEVLEKLEELVRINGLVGKIKGIITDRGKEFSKFEEMEKITGSNVYYCDPGSPKQKPLIERINREFRKRFPKDTDFNNVNQKRIDWV--VNVINDKLRPCLNWISAKEMFLQNIK-----------
144	GC_00000002		S_citri_contigs	2029	6	131	47	0	0.515396110815958	0.600939122102587	0.554890103323342	X	X	COG2826	Transposase and inactivated derivatives, IS30 family	------------------------------MKDYTHLKYDERNLFKD------LFLSDSCKKKNGTLNLSEIARQTNRSVNTVKREIKRFKNIEDYTAIEAQKDYYKKRKKCIKKLP-TFTKEQLNFIHLRFNVYHDSPAEIIQRFLIKFGIKFPACVKTFYKWIFLGLLGLLKKNL-LNGGRKNRTKKRPDNRGKLDERFKSIWDIENKESNVGWLEADTVIGKDHKSAVLVLVEQSSKKYFAMKLENHTANEVLEKLEELVRINGLVGKIKGIITDRGKEFSKFEEMEKITGSNVYYCDPGSPKQKPLIERINREFRKRFPKDTDFNNVNQKRIDWV--VNVINDKLRPCLNWISAKEMFLQNIK-----------
145	GC_00000002		S_citri_contigs	2056	6	131	47	0	0.515396110815958	0.600939122102587	0.554890103323342	X	X	COG2826	Transposase and inactivated derivatives, IS30 family	------------------------------MKDYTHLKYDERNLFKD------LFLSDSCKKKNGTLNLSEIARQTNRSVNTVKREIKRFKNIEDYTAIEAQKDYYKKRKKCIKKLP-TFTKEQLNFIHLRFNVYHDSPAEIIQRFLIKFGIKFPACVKTFYKWIFLGLLGLLKKNL-LNGGRKNRTKKRPDNRGKLDERFKSIWDIENKESNVGWLEADTVIGKDHKSAVLVLVEQSSKKYFAMKLENHTANEVLEKLEELVRINGLVGKIKGIITDRGKEFSKFEEMEKITGSNVYYCDPGSPKQKPLIERINREFRKRFPKDTDFNNVNQKRIDWV--VNVINDKLRPCLNWISAKEMFLQNIK-----------
146	GC_00000002		S_citri_contigs	307	6	131	47	0	0.515396110815958	0.600939122102587	0.554890103323342	X	X	COG2826	Transposase and inactivated derivatives, IS30 family	------------------------------MKDYTHLKYDERNLFKD------LFLSDSCKKKNGTLNLSEIARQTNRSVNTVKREIKRFKNIEDYTAIEAQKDYYKKRKKCIKKLP-TFTKEQLNFIHLRFNVYHDSPAEIIQRFLIKFGIKFPACVKTFYKWIFLGLLGLLKKNL-LNGGRKNRTKKRPDNRGKLDERFKSIWDIENKESNVGWLEMDTVVGKDHKFAILVLVEQLSKKYFAIKLENHTANEVLEKLEELVRINGLVGKIKGIITDRGKEFSKFEEMEKITGSNVYYCDPGSPKQKPLIERINREFRKRFPKDTDFNNVNQKRIDLV--VNVINDKLRPCLNWISAKEMFLQNIK-----------
147	GC_00000002		S_citri_contigs	1324	6	131	47	0	0.515396110815958	0.600939122102587	0.554890103323342	X	X	COG2826	Transposase and inactivated derivatives, IS30 family	--------------------------------MYSHLSFMDKVKLEQ------LLLSKIFLKKNGEQNISAIAKYLNRHRSTILREIKRFKTIDEYSAYKSDKMYYEKRKKNNKRF--KFTEEQLNFIHLRFNVYHDSPSELIYRYFLKFKVKFPVCVKTLYKWIRLGFYGFLKQNL-RHHGKKYKRKGKSDNRGKLTD-FKSIWDIDNKVSNVGWLEMDTVVGKDHKSAILVLVEQLSKKYFAIKLENHTAREVEKKFKDIIIKNNLIGKIKGIITDRRKEFSKWREMEIFAETQVYFCDAGSPQQKPLIEYMNSELRHWFPKGTDFNKVSQKQIDWV--VNVINDKLRPCLNWISSKEMFLQNI------------
148	GC_00000002		S_citri_contigs	116	6	131	47	0	0.515396110815958	0.600939122102587	0.554890103323342	X	X	COG2826	Transposase and inactivated derivatives, IS30 family	--------------------------------MYSHLSFMDKVKLEQ------LLLSKIFLKKNGEQNISAIAKYLNRHRSTILREIKRFKTIDEYSTYKSDKMYYEKRKKNNKRF--KFTEEQLNFIHLRFNVYHDSPSELIYRYFLKFKVKFPVCVKTLYKWIRLGFYGFLKQNL-RHHGKKYKRKGKSDNRGKLTD-FKSIWDIDNKVSNVGWLEMDTVVGKDHKSAILVLVEQLSKKYFAIKLENYTAREVEKKFKDIIIKNNLIGKIKGIITDRGKEFSKWREMEIFAETQVYFCDAGSPQQKPLIEYMNSELRHWFPKGTDFNKVSQKQIDWV--VNVINDKLQPCLNWISAKEVFLQNIK-----------
149	GC_00000002		S_citri_contigs	1765	6	131	47	0	0.515396110815958	0.600939122102587	0.554890103323342	X	X	COG2826	Transposase and inactivated derivatives, IS30 family	--------------------------------MYSHLSFIDKVKLEQ-------LLSKIFLKKNGEQNISAIAKYLNRHRSTILREIKRFKTIDEYSAYKSDKMYYEKRKKNNKRF--KFTEEQLNFIHLRFNVYHDSPSELIYRYFLKFKVKFPVCVKTLYKWIRLGFYGFLKQNL-RHHGKKYKRKGKSDNRGKLTD-FKSIWDIDNKVSNVGWLEMDTVVGKDHKSAILVLVEQLSKKYFAIKLENHTAREVEKKFKDIIIKNNLIGKIKGIITDRGKEFSKWREMEIFAETQVYFCDAGSPQQKPLIEYMNSELRHWFPKGTDFNKVSQKQIDWV--VNVINDKLRPCLNWISSKEMFLQNI------------
150	GC_00000002		S_citri_contigs	577	6	131	47	0	0.515396110815958	0.600939122102587	0.554890103323342	X	X	COG2826	Transposase and inactivated derivatives, IS30 family	---------------------------------------------------------------------------MNRHRSTILREIKRFKTIDEYSAYKSDKMYYEKRKKNNKRF--KFTEEQLNFIHLRFNVYHDSPSELIYRYFLKFKVKFPVCVKTLYKWIRLGFYGFLKQNL-RHHGKKYKRKGKSDNRGKLTD-FKSIWDIDNKVSNVGWLEMDTVVGKDHKSAILVLVEQLSKKYFAIKLENHTAREVEKKFKDIIIKNNLIGKIKGIITDRGKEFSKWREMEIFSETQVYFCDAGSPQQKPLIEYMNSELRHWFPKGTDFNKVSQKQIDWV--VNVINDKLRPCLNWISSKEMFLQNI------------
151	GC_00000002		S_citri_contigs	1890	6	131	47	0	0.515396110815958	0.600939122102587	0.554890103323342	X	X	COG2826	Transposase and inactivated derivatives, IS30 family	--------------------------------MYSHLSFMDKVKLEQ------LLLSKMFLKNNGEQNISAIAKCLNRHRSTILREIKRFKTTDEYSAYKSDKMYYKKRKKNNKRC--KFTEEQINFIQIRFNKYHDSPSELIYRYFLKFGIKFPVCVKTLYKWIRLGFYGFLKQNL-RHRGKKYKTKGKSDNRGKLTD-FKSIWDIENKVSNVGWFEMDTVVGKEHLSSCLVLVEQSSRKYFAIKFENHTAMEVLVKFKEMVINNNLMGKMKGIITDRGKEFSKWREMEIFAETQVYFCDAGKPRQKPLIEKINGELRHWFPPGTDFNKVSQKRLDWV-VNDVINEKLRPVLNWRTAKDVFIDNFR-----------
152	GC_00000002		S_citri_contigs	296	6	131	47	0	0.515396110815958	0.600939122102587	0.554890103323342	X	X	COG2826	Transposase and inactivated derivatives, IS30 family	--------------------------------MYSHLSFMDKVKLEQ------LLLSKMFLKNNGEQNISAIAKCLNRHRSTILREIKRFKTTDEYSAYKSDKMYYKKRKKNNKRC--KFTEEQINFIQIRFNKYHDSPSELIYRYFLKFGVKFPVCVKTLYKWIRLGFYGFLKQNL-RHRGKKYKTKGKSDNRGKLTD-FKSIWDIENKVSNVGWFEMDTVVGKEHLSSCLVLVEQSSRKYFAIKFENHTAMEVLVKFKEMVINNNLMGKMKGIITDRGKEFSKWREMEIFAETQVYFCDAGKPRQKPLIEKINGELRHWFPPGTDFNKVSQKRLDWV-VNDVINEKLRPVLNWRTAKDVFIDNFR-----------
153	GC_00000002		S_citri_contigs	1963	6	131	47	0	0.515396110815958	0.600939122102587	0.554890103323342	X	X	COG2826	Transposase and inactivated derivatives, IS30 family	--------------------------------MYSHLSFMDKVKLEQ------LLLSKMFLKNNGEQNISAIAKCLNRHRSTILREIKRFKTTDEYSAYKSDKMYYKKRKKNNKRC--KFTEEQINFIQIRFNKYHDSPSELIYRYFLKFGVKFPVCVKTLYKWIRLGFYGFLKQNL-RHRGKKYKTKGKSDNRGKLTD-FKSIWDIENKVSNVGWFEMDTVVGKEHLSSCLVLVEQSSRKYFAIKFENHTAMEVLVKFKEMVINNNLMGKMKGIITDRGKEFSKWREMEIFAETQVYFCDAGKPRQKPLIEKINGELRHWFPPGTDFNKVSQKRLDWV-VNDVINEKLRPVLNWRTAKDVFIDNFR-----------
154	GC_00000002		S_citri_contigs	870	6	131	47	0	0.515396110815958	0.600939122102587	0.554890103323342	X	X	COG2826	Transposase and inactivated derivatives, IS30 family	-------------------------------------------------------------------------------------------------------MYYEKRKKNNKRF--KFTEEQLNFIHLRFNVYHDSPSELIYCYFLKFKVKFPVCVKTLYKWIRLGFYGFLKQNL-RHHGKKYKRKGKSDNRGKLTD-FKSIWDIDNKVSNVGWLEMDTVVGKDHKSAILVLVEQLSKKYFAIKLENHTAREVEKKFKDIIIKNNLIGKIKGIITDRGKEFSKWREMEIFAETQVYFCDSGSPQQKPLIEYMNSELRHWFPKGTDFNKVSQKQIDWV--VNVINDKLRPCLTWISAKEVFLQNIK-----------
155	GC_00000002		S_citri_contigs	925	6	131	47	0	0.515396110815958	0.600939122102587	0.554890103323342	X	X	COG2826	Transposase and inactivated derivatives, IS30 family	--------------------------------MYSHLSFMDKVK----------------------QNISAIAKCLNRHRSTILREIKRFKTTDEYSAYKSDKMYYKKRKKNNKRC--KFTEEQINFIQIRFNKYHDSPSELIYRYFLKFGVKFPVCVKTLYKWIRLGFYGFLKQNL-RHRGKKYKTKGKSDNRGKLTD-FKSIWDIENKVSNVGWFEMDTVVGKEHLSSCLVLVEQSSRKYFAIKFENHTAMEVLVKFKEMVINNNLMGKMKGIITDRGKEFSKWREMEIFAETQVYFCDAGKPRQKPLIEKINGELRHWFPPGTDFNKVSQKRLDWV-VNDVINEKLRPVLNWRTAKDVFIDNFR-----------
156	GC_00000002		S_citri_contigs	1842	6	131	47	0	0.515396110815958	0.600939122102587	0.554890103323342	X	X	COG2826	Transposase and inactivated derivatives, IS30 family	-------------------------------------------------------------------------------------------------------------------------------MKIRLNKYCDSPREFIYRYFLKFGVKFPVCVKTLYKWIRLGFCGFLKQNL-RHRGKKYKTKGKSDNRGKLTD-FKSIWDIENKVSNVGWFEMDTVVGKNHQSSCLVLVEQSSKKYFAIKLENHTAREVEKKFKDIVINNNLIGKIKGIITDGGKEFSEWREMEIFAETQVYFCDVSKPRQKPLIENMNGEFRKWFPLETDFNKVSQKQIDWV--VNVINDKLRPCLNWISSKEMFLQNI------------
157	GC_00000002		S_citri_contigs	579	6	131	47	0	0.515396110815958	0.600939122102587	0.554890103323342	X	X	COG2826	Transposase and inactivated derivatives, IS30 family	-------------------------------------------------------------------------------------------------------------------------------MKIRLNKYRDSPREFIYRYFLKFGVKFPVCVKTLYKWIRLGFYGFLKQNL-RHRGKKYKTKGKFDNRGKLTD-FKSIWDIENKVSNVGWFEMATVVGKEHLSSCLVLVEQSSRKYFAIKLENHTARDVEKKFKDIVINNNLIGKIKGIITDRGKEFSKWREMEIFAETQVYFCDAGKPRQKTSIENMNGEFRKWFPPGTDFNNVSQKQIDWV-VNNVINDKLRPCLNWISAKDIFFAKYINNKYLKIYINW
158	GC_00000002		S_citri_contigs	871	6	131	47	0	0.515396110815958	0.600939122102587	0.554890103323342					--------------------------------MYSHLSFIDKVKLEQ------LLLSRMFLKKNGKQNISAIAKFLNRHRSTILREIKRFKTIDEYSAYK--------------------------------------------------------------------------------------------------------------------------------------------------------------------------------------------------------------------------------------------------------------------------------------
159	GC_00000002		S_citri_contigs	2072	6	131	47	0	0.515396110815958	0.600939122102587	0.554890103323342					--------------------------------MYSHLSFIDKVKLEQ------LLLSRMFLKKNGKQNISAIAKFLNRHRSTILREIKRFKTIDEYSAYK--------------------------------------------------------------------------------------------------------------------------------------------------------------------------------------------------------------------------------------------------------------------------------------
160	GC_00000002		S_citri_contigs	1014	6	131	47	0	0.515396110815958	0.600939122102587	0.554890103323342					--------------------------------MYSHLSFIDKVKLEQ------LLLSKMFLKKNGKQNISAIAKFLNRHRSTILREIKRFKTIDEYSAYK--------------------------------------------------------------------------------------------------------------------------------------------------------------------------------------------------------------------------------------------------------------------------------------
161	GC_00000002		S_citri_contigs	1060	6	131	47	0	0.515396110815958	0.600939122102587	0.554890103323342	X	X	COG2826	Transposase and inactivated derivatives, IS30 family	--------------------------------MYSHLSFMDKVKLEQ------LLLSKIFLKKNGEQNISAIAKYLNRHRSTILREIKRFKTIDEYSAYKSDKMYYEKRKKNNKRF--KFTEEQLNFIHLRFNVYHDSPSELIYRYFLKFKVKFPVCVKTLYKWIRLGFYGFLKQNL-RHHGKKYKRKGKSDNRGKLTD-FKSIWDIDNKVSNVGWLEMDTVVGKDHKSAILVLVEQLSKKYFAIKLENYTAREVEKKFKDIIKILL---------------------------------------------------------------------------------------------------------------
162	GC_00000002		S_citri_contigs	1980	6	131	47	0	0.515396110815958	0.600939122102587	0.554890103323342					--------------------------------MYSHLSFMDKVKLKQ------LLLSKMFLKKNGEQNISAIAKCLNRHRSTILREIKRFKTTDEYSAYKSDKMYYEKRKKNNKRC--KFTEEQINFMKIRLNKYYDSPSELIYRYFLKFGVKFPACLKTFYKSIPLDEFGLK-------------------------------------------------------------------------------------------------------------------------------------------------KRKFTI------------------------------------------------------
163	GC_00000002		S_citri_contigs	1300	6	131	47	0	0.515396110815958	0.600939122102587	0.554890103323342					--------------------------------MYSHLSFIDKVKLEQ------LLLSKMFLKKNGEHNISVIAKFLNRHRSAILREIKRFKTIKEYSAYKSDEMYYEKRKKIIK--------------------------------------------------------------------------------------------------------------------------------------------------------------------------------------------------------------------DVSLRKNRLILWK--LDLIN-------ILMLRENLFIVIF------------
164	GC_00000002		S_citri_contigs	910	6	131	47	0	0.515396110815958	0.600939122102587	0.554890103323342					--------------------------------MYSHLSFMDKVKLEQ------LLLSKMFLKNNGEQNISAIAKCLNRHRSTILREIKRFKTTDEYSAYKSDKMYYKKRKKNNKRC--KFTEEQINFIQIRFNKYHDSPSELIYRYFLKFGVKFPVCVKTLYKWIRLGFYGFLKQNL-RHRGK--------------------------------------------------------------------------------------------------------------------------------------------------NIKQKENLII----VVN--------------------------------
165	GC_00000002		S_citri_contigs	1931	6	131	47	0	0.515396110815958	0.600939122102587	0.554890103323342					--------------------------------MYSHLSFMDKVKLEQ------LLLSKIFLKKNGEQNISVIAKFLNRHRSTILRKIKRFKTIKEYSAYKSDEMYYEERKKNNKRC--KFTEEQINFMKIRLNKYRDAPREFIYRYFLKFGVKFPVCVKTLYKWIRLGFYGFLKQNL-RHRGKKYKTKGKSDNRGKLTD-FKSIWDIENKVSNVGWLKMDTVVEK-----------------------------------------------------------------------------------------------------TINLVV----------------------------------------------
166	GC_00000002		S_citri_contigs	1743	6	131	47	0	0.515396110815958	0.600939122102587	0.554890103323342					--------------------------------MYSHLSFMDKVKLEQLLLLLLLLLSRMFLKKNGKQNISAIAKFLNRHRSTILREIKRFKTTDEYSAYKSDKMYYEKKRC-------KFTEEQINFMKIRLNKYCDSPREFIYRYFLKFGVKFPVCVKTLYKWIRLGFYGFLKQNL-RHRGKKYKTKGKSDNRGKLTD-FKSILDIENKVSNVGWFEMDTVVGKT-------------------------------------------------------------------------------------------------------------------INLVV--------------------------------
167	GC_00000002		S_citri_contigs	1037	6	131	47	0	0.515396110815958	0.600939122102587	0.554890103323342					MNNANKKIALISDYFNLYLITLFIFFIKPQLFSYYHLSFIDKVKLEQ------LLLSKMFLKKNGEQNISVIAKFLNRHRSTILREINIFKTIKEYSAYKSYEMYYEERKKNNKRC--KFTEEQINFVKIRLNKYRDTPREFIYRYFLKFGVKFPVCVKTLYKWIRLGFYGFLKQNL-RHRGKKYKTKGKSDNRCKLTD-FKSIWDIENKVSNVGWFEMDTVVGKNHQSSCLVLV-----------------------------------------------------------------------------------------------------------------------------------------------
168	GC_00000002		S_citri_contigs	202	6	131	47	0	0.515396110815958	0.600939122102587	0.554890103323342					--------------------------------MYSHLSFMDKVNLEQ------LLLSKIFLKRNGEQNISLIAKFLNRHRSIILREIKKFKNIDEYSAYKSDKMYYEKRKKNNKRC--KFTEEQINFMKIRLNKCRDSPREFIYCYFLKFGVKFPVCVKTLYKWILLGFYGFLKQNL-RHRGKKYKTKGKK------------------------------------------------------------------------------------------------------------------------------------------------------IIVVN--------------------------------
169	GC_00000002		S_citri_contigs	1804	6	131	47	0	0.515396110815958	0.600939122102587	0.554890103323342	X	X	COG2826	Transposase and inactivated derivatives, IS30 family	---------------------------------------------------------------------------------------------------------------------------------------------------------------------------------MRHRGKKYKTKGKSDNRGKLTD-FKSIWDIENKVSNVGWLEMGTVVGKNHQSSCLVLVEQSSKKYFAIKLENHTAREVEKKFKDIVINNNLIGKIKGIITDRGKEFSEWREMEIFAETQVYFCDAGSPQQKPLIEYMNSELRYWFPKGTDFNNISQKRIDLV--VNVINDKLRPCLNWISAKKMFLQNI------------
170	GC_00000002		S_citri_contigs	2011	6	131	47	0	0.515396110815958	0.600939122102587	0.554890103323342					--------------------------------MYSHLSFMDKVKLEQ-LLLLLLLLSKIFFKKNGEQNISVIAKFLNRHRSTILREIKRFKTIKEYSAYKSDEMYYEKRKKNNKRC--KFTEEQINFMKIRLNKYHDAPREFIYRYFLKFGVKFRVCVKTLYK-----------------------------------------------------------------------------------------------------------------------------------------------------------------------------------------------------------------------
171	GC_00000002		S_citri_contigs	911	6	131	47	0	0.515396110815958	0.600939122102587	0.554890103323342					--------------------------------------------------------------------------------------------------------------------------------------------------------------------------------------------------------------------------MDTVVGKEHLSSCLVLVEQSSRKYFAIKFENHTAMEVLVKFKEMVINNNLMGKMKGIITDRGKEFSKWREMEIFAETQVYFCDAGKPRQKPLIEKINGELRHWFPPGTDFNKVSQKRLDWV-VNDVINEKLRPVLNWRTAKDVFIDNFR-----------
172	GC_00000002		S_citri_contigs	1981	6	131	47	0	0.515396110815958	0.600939122102587	0.554890103323342	X	X	COG2826	Transposase and inactivated derivatives, IS30 family	--------------------------------------------------------------------------------------------------------------------------------------------------------------------------------------------------------------------------MDTVVGKNHQSSCLVLVEQSSKKYFAIKLENHTAREFDKKFKDIVINNNLIGKIKGIITDRGKEFSKWREMEIFAETQVYFCDAGKPRQKPLIENMNGEFRKWFPLGTDFNNVSQKQIDWV-VNNVINEKLRPCLNWISAKEMFLQNI------------
173	GC_00000002		S_citri_contigs	203	6	131	47	0	0.515396110815958	0.600939122102587	0.554890103323342	X	X	COG2826	Transposase and inactivated derivatives, IS30 family	--------------------------------------------------------------------------------------------------------------------------------------------------------------------------------------------------------------------------MATVVGKEHLSSCLVLAEQSSKKYFVIKLENHTAREVEKKFKEIVINNNLIGKIKGIITDRGKEFSKWREMEIFVETQVYFCDAGKPRQKPLIENINGEFRKWFPKGTDFNNVSQKRIDWV-VNNVINDKLRPCLNWISAKEMFLQNI------------
174	GC_00000002		S_citri_contigs	1797	6	131	47	0	0.515396110815958	0.600939122102587	0.554890103323342	X	X	COG2826	Transposase and inactivated derivatives, IS30 family	---------------------------------------------------------------------------MNRHRSTILREIKRFKTTDEYSAYKSDKMYYEKRKKNNKRC--KFTEEQINFMKIRLNKYCDSPREFIYRYFLKFGIKFPVCVKTLYKWIRLGFYGFFKQNL-RHRGKKYKRKGKSDNLGKLTD-FRSIWDIENKVSNVGWFEMDTIVGKNHQSSCLVLVEQSSKKYFAIKLENHIS---------------------------------------------YF------------------------------------VSWH-------NKIR----------------------------
175	GC_00000002		S_citri_contigs	2012	6	131	47	0	0.515396110815958	0.600939122102587	0.554890103323342	X	X	COG2826	Transposase and inactivated derivatives, IS30 family	---------------------------------------------------------------------------------------------------------------------------------------------------------------------------------MRHRGKKYKTKGKSDNSGKLTD-FKSIWDIENKVSNVGWLGMDTVIGKNHQSSCLVLVEQSSKKYFAIKLENHTAREVEKKFKDIVINNNLIGKIKGIITDGGKEFSEWREMEIFAETQVYFCDVSKPRQKPLIENMNGEFRKWFPLGTDFNNVSQKQIDWV-VNNVINEKLR-----LSAKEIFLQNI------------
176	GC_00000002		S_citri_contigs	1013	6	131	47	0	0.515396110815958	0.600939122102587	0.554890103323342	X	X	COG2826	Transposase and inactivated derivatives, IS30 family	----------------------------------------------------------------------------------------------------------------------------------------------------------------MYKWIRLGFYGFLKQNL-RHRGKKYKTKGKSDNRGKLTD-FKSIWDIENKVSNVGWFEMDTVVGKNHQSSCLVLVEQSSKKYFAIKLENHTANEVFEKFKDIVINNNLIGKIKGIITDHGKEFSEWREMEIFAETQVYFCDPGSPQQKPLIEYMNSKLRYWFPKGTDFNNVSQK--------------------------------------------
177	GC_00000002		S_citri_contigs	1061	6	131	47	0	0.515396110815958	0.600939122102587	0.554890103323342	X	X	COG2826	Transposase and inactivated derivatives, IS30 family	----------------------------------------------------------------------------------------------------------------------------------------------------------------------------------------------------------------------------------MRKSLKILL-----RYY----------------------------YKGIITDRGKEFSKWREMEIFAETQVYFCDAGSPQQKPLIEYMNSELRHWFPKGTDFNKVSQKQIDWV-V-NVINDKLRPCLNWISAKEVFLQNIK-----------
178	GC_00000002		S_citri_contigs	1742	6	131	47	0	0.515396110815958	0.600939122102587	0.554890103323342	X	X	COG2826	Transposase and inactivated derivatives, IS30 family	----------------------------------------------------------------------------------------------------------------------------------------------------------------------------------------------------------MIWN-------------GYCCWKNHQSSCLVLVEQSSKKYFAIKLENHTTREVEKKFKDIVINNNLIGKIKGIITDRGKEFSEWREMEIFVETQVYFCDAGKPRQKPLIENINGEFRKWFPPGTDFNNVSQKRIDWV-VNNVINEKLRPCLNWISAKEMFLQNI------------
179	GC_00000002		S_citri_contigs	1932	6	131	47	0	0.515396110815958	0.600939122102587	0.554890103323342	X	X	COG2826	Transposase and inactivated derivatives, IS30 family	------------------------------------------------------------------------------------------------------------------------------------------------------------MIKNGY----------------------------------------------------------CCW-KNHQSSCLVLVEQSSKKYFAIKLENHTAREVDKKFKNIVINNNLIGKIKGIITDRGKEFSEWREMEIFAETQVYFCDAGKPRQKPLIENMNGEFRKWFPPGTDFNNVSQKQIDWV-VNNVINEKLRPCLNWISDKEMF----------------
180	GC_00000002		S_citri_contigs	862	6	131	47	0	0.515396110815958	0.600939122102587	0.554890103323342					--------------------------------------------------------------------------------------------------------------------------------------------------------------------------------------------------------------------------MDTVVGKGHKSAILVLVEQSSKKYFAMKLENNTANEVLEKLEELVRINGLVGKIKGIITDRGKEFSKFEEMEKITGSNVYYNN-----------------YYWENSCC-------------------------CLIFVW---------------------
181	GC_00000002		S_citri_contigs	1805	6	131	47	0	0.515396110815958	0.600939122102587	0.554890103323342					--------------------------------------------------------------------------------------------------------------------------------------------------------------------------------------------------------------------------MDTVVGKGHKSAILVLVEQSSKKYFAIKLENHTAREVEKKFKDIVINNNLIGKIKGIITDRGKEFSEWREMEIFAETQVYFCDAGSPQQKPLIEYMNSELRY----------------------------------------------------------
182	GC_00000002		S_citri_contigs	1803	6	131	47	0	0.515396110815958	0.600939122102587	0.554890103323342					-------------------------------------------------------------------------------------------------------MYYEKRKKDNKRC--KFTEEQINFMKIRLNKYCDAPREFIYRYFLKFGVKFPACLKTFYKWIRLGFYGFLNR---------------------------------------------------------------------------------------------------------------------------ICDI------------------------VVKNIKQKENLII----VVN--------------------------------
183	GC_00000002		S_citri_contigs	861	6	131	47	0	0.515396110815958	0.600939122102587	0.554890103323342					--------------------------------------------------------------------------------------------------MFRKVVFQIKKQPFNKSCFVLFHPLFYKFLNLRFNIFGDTPAEIIQRFLIKFEIKFPVCVKTLYKWIHLGLLGLLKKNL-LNGGRKNRTKKRPDNRGKLDERFRLIWDIENKFSNVG-------------------------------------------------------------------------------------------------------------------------------------------------------------------
184	GC_00000002		S_kunkelii_contigs	760	6	131	47	0	0.515396110815958	0.600939122102587	0.554890103323342	X	X	COG2826	Transposase and inactivated derivatives, IS30 family	------------------------------MKDYTHVKYDERRFFKD------LFLSDSCKKKNGTINLSEISRQTGRDINTVKREIKRFKKIEDYTAVEAHKDYHKKRKKCIKKLP-EFTEEQLNFIQIRFNKYHDSPRELIYRYFLKFGVKFPACVKTFYKWVRLGEFGLKKENL-RYRGKKYKTKGKKDNRGQLTN-FKSIWNIENKLSNVGWFEMDTVVGKNHQSSCLVLVEQSSRKYFAIKLENHTAMEVLSKFKEMVINNNLMGKIKGIITDRGREFYKWREMEIFAETQVYFCDAGKPQQKPLIEYMNSELRHWFHKKTDFNKVSQKRLNWV-VNNVINEKIRPCLNWISAKEIFLQNIK-----------
185	GC_00000002		S_kunkelii_contigs	1270	6	131	47	0	0.515396110815958	0.600939122102587	0.554890103323342	X	X	COG2826	Transposase and inactivated derivatives, IS30 family	------------------------------MKDYTHVKFDERRFFKD------LLSSNACKKKNGTINLSEISRQTGRDINTVKREINRFKKIEDYTAVVAHKDYYKKRKKCIKKLP-EFTEEQINFIQIRFNKYHDSPRELIYRYFLKFGVKFPACVKTLYKWIRLGFYGFLKQNL-RHRGKKYKTKGKVDNRGKLTN-FKSIWDIENKLSNFGWFEMDTVVGKNHQSFLLVLVEQSSRKYFAIKLENHTANEVFKKFKELVKVNNLMGKIKGVITDRGREFYKWRKIEMFVETQVYFCEAGKPRQKPLIEYMNSELRHWFHRRTDFNKVSQKRLNWV-INDVINEKLRPCLNWISAKEMFLQNIK-----------
186	GC_00000002		S_kunkelii_contigs	1327	6	131	47	0	0.515396110815958	0.600939122102587	0.554890103323342	X	X	COG2826	Transposase and inactivated derivatives, IS30 family	------------------------------MKDYTHVKYDERYLFED------LLFSNACKKKNGTINMSEIARQTNRGINTVKREINRFKKIEDYTAVEAHKDYYKKRKKCIKKLP-EFTEEQLNFIQIRFNKYRDTPGQLIYRYFLKFNVKFPACVKTFYKWVRLGEFGLKKENL-RYRGKKFKTKGKIDNRGKLTN-FKSIWNIENKLSNVGWFEMDTVVGKNHQSSLLVLVEQSSKKYFAIKLENHTANEVFEKFKELVKVNNLIGKIKGVITDRGKEFYKWRELEIFAETQVYFCEAGKPQQKPLIEYMNSELRHWFYKGTDFNKVSQKKLNWV-VNDVINEKIRPCLNWISAKDIFLHNIK-----------
187	GC_00000002		S_kunkelii_contigs	1530	6	131	47	0	0.515396110815958	0.600939122102587	0.554890103323342	X	X	COG2826	Transposase and inactivated derivatives, IS30 family	------------------------------MKDYTHVKYDERDLFED------LLSSNACKKKNETINMSEIARKINRSVDTVKREIKRFKKIENYIAVEAHKDYQKKRKKCIKKLP-EFTEEQINFIKIRFNKYHDSPRELIYRYFLKFGVKFPTCVKTFYKWVRLGEFGLKKENL-RYRGKKYKTKGKKENRGQLTN-FKSIWNIENKLSNVWWFEMDTVVGKDHQSSCLVLVEQSSRKYFAIKLENHTSNEVFEKFKELVKVNNLIGKIKGVITDRGKEFYKWRELEIFAETQVYFCDAGKPRQKPLIEYMNSELRHWFHKGTDFNKVSQKRLNWV-VNDVINEKIRPCLNWITAKEMFLQNI------------
188	GC_00000002		S_kunkelii_contigs	999	6	131	47	0	0.515396110815958	0.600939122102587	0.554890103323342	X	X	COG2826	Transposase and inactivated derivatives, IS30 family	------------------------------MKDYTHVKYDERDLFED------LLSSNACKKKNGTINMSEIARQTNRGINTVKREINRFKKIEDYTAVEAHKDYYKKRKKCIKKLP-EFTEEQLNFIQIRFNKYRDTPEQLIYRYFFKFNVKFPACVKTFYKWVRLGEFGLKKENL-RYRGKKFKTKGKKDNRGQLTN-FKSIWNIENKFSNVGWFEMDTVVGKNHQSSLLVLIEQSSKKYFAIKLENNTANEVFEKFKELVKVNNLIGKMKGIITDRGREFYKWRELEIFAETQIYFCDAGKLRQKPLIEYMNSELRHWFYKGTDFNKVSQKKLNWV-VNDVINEKIRPCLNWISAKDIFLQNIK-----------
189	GC_00000002		S_kunkelii_contigs	883	6	131	47	0	0.515396110815958	0.600939122102587	0.554890103323342	X	X	COG2826	Transposase and inactivated derivatives, IS30 family	--------------------------------MYSHLSFMDKVKLEQ------LFLSKIFLKNNGKQNIFVIAKYLNRHSSTILREIKRFKTIEEYSSYKSNKMYYEKRKKNNKRC--NFTEEQINFMKIRLNKYRDSPIEFIYSYFLKFGVKFPVSVKTLYKWICLGFYGFLKQNL-RYRGKKFKTKGKKDNRGQLTN-FKSIWNIENKFSNVGWFEMNTVVGKNHQSSLLILVEQSSRKYFAIKLENHTANEVFEKFKELVKVNNLIGKIKGVITDRGREFYKWRELEIFAETQVYFCDAGSPQQKPLIKYMNSEFRHWFSKEIDFNKVSQKRLNWV-VNDVINEKIRPCLNWISAKEMFLQNIK-----------
190	GC_00000002		S_kunkelii_contigs	605	6	131	47	0	0.515396110815958	0.600939122102587	0.554890103323342	X	X	COG2826	Transposase and inactivated derivatives, IS30 family	---------------------------------------------------------------------------------------------------------------------------------------------------MKFNVKFPACVKTFYKWVRLGEFGLKKENL-RYRGKKYKTKGKKDNRGQLTN-FKSIWNIENKFSNVGWFEMDTVVGKNHQSSLLVLVEQSSKKYFAIKLENNTANEVFEKFKELVKVNNLIGKIKGVITDRGREFYKWRELEIFAETQVYFCEAGKPQQKPLIEYMNSELRHWFYKGTDFNKVSQKKLNWL-VNDVINEKIRPCLNWISAKDIFLQNIK-----------
191	GC_00000002		S_kunkelii_contigs	324	6	131	47	0	0.515396110815958	0.600939122102587	0.554890103323342					--------------------------------MYSHLSFMHKVKLEQ------LLLSKMFLKKNGKQNISVIAKCLNRHCSTILREIKKFKNIDEYSAYKSDKMFYKKKT------------------------------------------------------------------------------------------------------------------------------------------------------------------------------------------------------------------------IIKDVIYRRTD-----------------------------------------
192	GC_00000002		S_kunkelii_contigs	1568	6	131	47	0	0.515396110815958	0.600939122102587	0.554890103323342					--------------------------------MYSHLSFMDKVKLEQ------LLLSKMFLKNNDKQNISVIAKCLNRHCSTILREIKRFKTIEEYSPYKLDKMYYEKRKKNNKRC--NFTEEQINFIKIRLNKYRDSPREFFYRYFLKFGVKFPVSVKTLYKWISLGFYGFLKQNL-RYRGKKFKTKGKK------------------------------------------------------------------------------------------------------------------------------------------------------IIVVN--------------------------------
193	GC_00000002		S_kunkelii_contigs	942	6	131	47	0	0.515396110815958	0.600939122102587	0.554890103323342					---------------------------------------MDKVKLEQ------LLLSKMFLKNNGKQNISVIVKCLNRHRSTILREIKRFKTIEEYSPYKSDKMYYEKRKKNNKRC--NFREEQINFMKIILNKYRDSPIEFFYRYFLKFGVKFPVSFKTLYKWIRLGFYGFLKQNL-RYHGKKFKTKGKKR------------------------------------------------------------------------------------------------------------------------------------------------------------------------------------------
194	GC_00000002		S_kunkelii_contigs	1635	6	131	47	0	0.515396110815958	0.600939122102587	0.554890103323342					--------------------------------MYSHLSFMDKVKLEQ-----LLLLLKIFLKKNGKQNISVITKCLNRHRSIILREIKNFKNIDEYSAYKSDKMYYKKRKNNNKRC--KFMEEQINFMKIRLNKYRDSPREFIYRYFLK-------------------------------------------------------------------------------------------------------------------------------------------------------------------------------------------------------------------------------------
195	GC_00000002		S_kunkelii_contigs	1336	6	131	47	0	0.515396110815958	0.600939122102587	0.554890103323342	X	X	COG2826	Transposase and inactivated derivatives, IS30 family	--------------------------------------------------------------------------------------------------------------------------------------------------------------------------------------------------------------------------MDTVVGKNHQSSLLVLVEQSSKKYFAIKLENNTANEVFEKFKELVKVNNLIGKIKGVITDRGREFYKWRELEIFAETQVYFCEAGKPQQKPLIEYMNSELRHWFYKGTDFNKVSQKKLNWV-VNDVINEKIRPCLNWISAKDIFLQNIK-----------
196	GC_00000002		S_kunkelii_contigs	434	6	131	47	0	0.515396110815958	0.600939122102587	0.554890103323342					----------------------------------------------------------MFLKKNGKQNISAIAKCLNRHRSTILREIKRFKTINEYSAYKSDKMYYEKRKKNNKIC--NFTEEQINFMKIRLNKYCDSPKEFIYRYFLKFGVKFSVFVKTLYKWICLGFYGFLKQNL-RYHGKKFKTKGKKDNRGKLTN-FKSIW-------------------------------------------------------------NLIGKIKGVITDRGKEFSKWREMEIFAETQVYFCDAG---------------------------------------------------------------------------
197	GC_00000002		S_kunkelii_contigs	1352	6	131	47	0	0.515396110815958	0.600939122102587	0.554890103323342					---------------------------------------------------------------------------MNRHRSTILREIKKFKNIDEYSAYKSDKMYYKKRKKNNKRC--KFTEEQINFIKIILNKYRDSPREFIYRYFLKFGVKFSVCVKTLYKWICLDFYGFLKQNL-RHRGKKYKTKRKSDNRGKLTD-FKSILDIENKVSNVGWFEIDTVVRKNHQSSCLFLVEQLSKKYFAIKLENHTAREVEKSLKILL-------------------------------------------------------------------------------------------------------------------
198	GC_00000002		S_kunkelii_contigs	975	6	131	47	0	0.515396110815958	0.600939122102587	0.554890103323342					----------------------------------------------------------MFLKNNGKQNIFAIAKCLNRHSSTILREINSFKTIEEYSPYKSDKMYYEKRKKNNKRC--NFREEQINFMKIRLSKYHDSPKEFIYHYFLKFEVKFPVSVKTLYKWICLGEFGLKKENL--------------------------------------------------------------------------------------------------------------------------CYSGK----------------------KIKTKGKKR-------------------------------------------
199	GC_00000002		S_kunkelii_contigs	554	6	131	47	0	0.515396110815958	0.600939122102587	0.554890103323342					--------------------------------------------------------------------------------------------------------------------------------------------------------------------------------------------------------------------------MDTVVGKNHQSSCLVLIEQSSRKYFAIKLENHTSNEVFEKFKELVKVNNLIGKIKGVITDRGKEFSEWREMEIFAETQVYFCDAGKPRQKPLIEYMNSEFRHWFHKGTDFNKVSQKRLNWV-VNDVINEKIRPCLNWISAKEIFLQNIK-----------
200	GC_00000002		S_kunkelii_contigs	964	6	131	47	0	0.515396110815958	0.600939122102587	0.554890103323342					---------------------------------------------------------------------------------------------------------------------------------------------------------------------------MLKKNL-LNGGRKNRTKKRPDNRGKLNERFTSIWDIENKVSNVGWLEMDA-VEKNHQSSCLVLVEQSSKNYFVMKLKNHTANEVLKKLEELVRINGLVGKIKVIITDIGKKFS--REMEIFYETQVYFCDAGSPQQKPLIKYMNSEFRHWFSKEIDFNNVSQKRINSV--VNIINDKFRPCLNWKKAKEVFLQNIK-----------
201	GC_00000002		S_kunkelii_contigs	281	6	131	47	0	0.515396110815958	0.600939122102587	0.554890103323342					--------------------------------MYSYLSFIDKVKLEQ------LLLSKIFLKKNGKHNISTIAKYLNRHRSTIYGKLRSLKILINIVLISQIICIIRKEKRKKRNI--FFTEEQLNFIKIRFNKYRDTPEQLIYRYFLKFSVKFPACVKTFYKWVRLGKFVLKKENL-RYRGKKFKTKGKKDNRGKLTD-FKSIWNIENKVSNVGWFEMDTVIGKYRQSSNLVLV-----------------------------------------------------------------------------------------------------------------------------------------------
202	GC_00000002		S_kunkelii_contigs	1239	6	131	47	0	0.515396110815958	0.600939122102587	0.554890103323342	X	X	COG2826	Transposase and inactivated derivatives, IS30 family	----------------------------------------------------------------------------------------------------------------------------------------------------------------MYKWIRLGFYGFLKQNL-RHRGKKYKTKGKFDNRGKLIN-FKLIWNIENKVSNVGWFEMDTVVGKDHQSSNLILVEQSSKKYFAIKLENHTANEVFEKFKDIVISNNLIGKIKGIITDRGKEFSEWREMEIFAETQVYFCDAGSPQQKPLIEYMNSELRHWFPKGTDFNNVSQHKLFFS------------VLKYD----------------------
203	GC_00000002		S_kunkelii_contigs	804	6	131	47	0	0.515396110815958	0.600939122102587	0.554890103323342					------------------------------MQDYTHIKFDERKFFKD------LFLSDSCKKKNGTINMSEIARQI-------------------------------------------------------------------------------------------------------------------------------------------------------------LVEQSSRKYFAIKLENHTANEVFEKFKELVKVNNLMKRIRNI---------RWN-------TSIFL--------------------------------------WC---------------W-----------------------
204	GC_00000002		S_kunkelii_contigs	1569	6	131	47	0	0.515396110815958	0.600939122102587	0.554890103323342					--------------------------------------------------------------------------------------------------------------------------------------------------------------------------------------------------------------------------MDTVVGKNHQSSFLVLVEQSSRKYFAIKLENHTANEFFEKFKELVKVNNLMGKIKGIITDRGR-------------------------------------------------------------------------------------------------
205	GC_00000002		S_kunkelii_contigs	1389	6	131	47	0	0.515396110815958	0.600939122102587	0.554890103323342					------------------------------------------------------------------------------------------------------------------------------------------------------------MIWNGY----------------------------------------------------------SSWGKDHQSSCLVLAEQSSKKYFVIKLENHTANEVFEKFKDIVISNNLIGKIKGIITDWGKEFSKWRKM-----------------------------------------------------------------------------------------
206	GC_00000002		S_kunkelii_contigs	922	6	131	47	0	0.515396110815958	0.600939122102587	0.554890103323342					------------------------------MKDYTHVKFDERRFFKD------LLFSNACKKKNGTINLSEISRQTGRDINTVKREINRFKKIEDYTAVEAHKDYYKKRKKCIKKLP-EFTEEQLNFIQIRFNKYRDTPEQLIYRYFLKFNVKFPACVKTFYKWVRLGEFGLKKENL-RYRGKKYKTKGKKR------------------------------------------------------------------------------------------------------------------------------------------------------------------------------------------
207	GC_00000002		S_kunkelii_contigs	1492	6	131	47	0	0.515396110815958	0.600939122102587	0.554890103323342					--------------------------------MYSYLSFMDKVKLEQ---LLLLLLSKIFLKKNGKQNISAIAKYFNRHPSIILREIKKFKNID--------------------------------------------------------------------------------------------------------------------------------------------------------------------------------------------------------------------------------------------------------------------------------------------
208	GC_00000002		S_kunkelii_contigs	1014	6	131	47	0	0.515396110815958	0.600939122102587	0.554890103323342					------------------------------------------------------------------------------------------------------------------------------------------------------------------------------------MYVVYYTKGKKDNRGQLTN-FKSIWNIENKLFNVGWFEMDTVVGKNHQSSLLVLVEQLSKKYFVLKL-----------------------------------------------------------------------------------------------------------------------------------
209	GC_00000002		S_kunkelii_contigs	1636	6	131	47	0	0.515396110815958	0.600939122102587	0.554890103323342					----------------------------------------------------------------------------------------------------------------------------------------------------------------------MGFYGFLKQNL-RYRDKKFKTKGKKDNRGKLTD-FKSIWDIENKVSNVWWFEMDTVVGKNHLSSNLVLVEQSSKNYFVMKLKNHTAREVEKSLKILL-------------------------------------------------------------------------------------------------------------------
210	GC_00000002		S_kunkelii_contigs	1167	6	131	47	0	0.515396110815958	0.600939122102587	0.554890103323342	X	X	COG2826	Transposase and inactivated derivatives, IS30 family	------------------------------------------------------------------------------------------------------------------------------------------------------------------------------------------------------------------------------------------------------------------------------------------------MEIFVETQVYFCDTGSPQQKPLIEYMNSELRYWFPKGTDFNNVSQKRIYWV--VNVINNKIRPCLNWISAKEMFLQNIK-----------
211	GC_00000002		S_kunkelii_contigs	456	6	131	47	0	0.515396110815958	0.600939122102587	0.554890103323342	X	X	COG2826	Transposase and inactivated derivatives, IS30 family	----------------------------------------------------------------------------------------------------------------------------------------------------------------------------------------------------------------------------------------------------------------------------MGKIKRIITDRGREFYKWRKMEIFVETQVYFCDAGKPRQKPLIEYMNSELRHWFHKGTDFNKVSQKRLNWV-VNDVINEKIRPCLNWISAKEIFLQNIK-----------
212	GC_00000002		S_kunkelii_contigs	949	6	131	47	0	0.515396110815958	0.600939122102587	0.554890103323342	X	X	COG2826	Transposase and inactivated derivatives, IS30 family	----------------------------------------------------------------------------------------------------------------------------------------------------------------------------------------------------------------------------------------------------------------------------MGKIKRIITDRGREFYKWRKMEIFVETQVYFCDTGKHRQKPLIEYMNSELRHWFHRGTDFNKVSQKRLNWV-VNDVINEKIRSCLNWISAKEMFLQNI------------
213	GC_00000002		S_kunkelii_contigs	1494	6	131	47	0	0.515396110815958	0.600939122102587	0.554890103323342	X	X	COG2826	Transposase and inactivated derivatives, IS30 family	------------------------------------------------------------------------------------------------------------------------------------------------------------------------------------------------------------------------------------------------------------MEVLSKFKDMVINNNLIGKMKGIITDRGKKFSKWREMEIFAETQVYFCDVGKPQQKPLIEYMNSELRKWFPLGTDFNNVSQKRIDWV-VNNVINEKLQPCLNWISAKEVFLQNIK-----------
214	GC_00000002		S_kunkelii_contigs	1240	6	131	47	0	0.515396110815958	0.600939122102587	0.554890103323342					------------------------------MKDYTHVKFDERILFKD------LLLSNACKKKNGTLNLSEIARQMGRSINIVKREIKRFKNIENYTPVEAQKDYKKA------------------------------------------------------------------------------------------------------------------------------------------------------------------------------------------------------------------------------------------------------------------------------
215	GC_00000002		S_kunkelii_contigs	963	6	131	47	0	0.515396110815958	0.600939122102587	0.554890103323342					------------------------------MKDYTHVKYDERRFFKY------LLSSNSCKKKNGTLNLSEIARQIGRDINTVKREIKRFKNIENYTAVEAHKDYKKSVK----------------------------------------------------------------------------------------------------------------------------------------------------------------------------------------------------------------RNYLS-------------------------------------LFFKVLS-----------
216	GC_00000002		S_kunkelii_contigs	1229	6	131	47	0	0.515396110815958	0.600939122102587	0.554890103323342					------------------------------MKDYTHVKFDERILFKD------LLLSNAC-KKNGTLNLSEIAR----------------------------------------------------------------------------------------------------------------------------------------------------------------------------------------------------------------------------------------------------------------------------------------------------------------
217	GC_00000002		S_kunkelii_contigs	1230	6	131	47	0	0.515396110815958	0.600939122102587	0.554890103323342					---------------------------------------------------------------------------MGRSINIVKREIKRFKNIENYTPVEAQKNYKKA------------------------------------------------------------------------------------------------------------------------------------------------------------------------------------------------------------------------------------------------------------------------------
218	GC_00000002		S_kunkelii_contigs	1198	6	131	47	0	0.515396110815958	0.600939122102587	0.554890103323342					-----------------------------------------------------------------------------------------------------------------------------------------------------------------------------------------------------------------------MIEEDNFINE-------------------------------EKWKSLLKHK--------------------------AETQVYFCDAGKYRQKPLIEYMNIELRHWFPQGTDFNNVIQQKIN-----------------------------------------
219	GC_00000002		S_kunkelii_contigs	1465	6	131	47	0	0.515396110815958	0.600939122102587	0.554890103323342					------------------------------------------------------------------------------------------------------------------------------------------------------------------------------------------------------------------------------------------------------------------------------------------------MEIFIETQVYFCDVGKLRQKPLIEYMNSELRHLFPKGTDFNNVSQKQIDWV-VNNVINEKLRPCLNCISAKEIFLQNI------------
220	GC_00000002		S_kunkelii_contigs	923	6	131	47	0	0.515396110815958	0.600939122102587	0.554890103323342					--------------------------------------------------------------------------------------------------------------------------------------------------------------------------------------------------------------------------MDTVVGKNHQSSFLVLVEQSSKKYFAIKLENNTSNEFFEKFKELVKVNNLMGKIKGVITDRGKEFYKWR-----------------------VAFILNDVIIKLTRDINLELEYTRYNKFI---------------------------------------
221	GC_00000002		S_kunkelii_contigs	1013	6	131	47	0	0.515396110815958	0.600939122102587	0.554890103323342					------------------------------------------------------------------------------------------------------------------------------------------------------------------------------------------------------------------------------------------------------------------------------------------------MEIFAETQVYFCDAGKPQQKPLIEYMNSELRKWFSKGTDFNKVSQKRLDWV-VNDVINEKILPCLNWISAKEVFLQNIK-----------
222	GC_00000002		S_kunkelii_contigs	325	6	131	47	0	0.515396110815958	0.600939122102587	0.554890103323342					------------------------------------------------------------------------------------------------------------------------------------------------------------------------------------------------------------------------------------------------------------------------------------------------MEIFAETQVYFCDVGKPQQKPLIEYMNSELRYWFIPGIDFNKVSQKGLNWV-VNDVINEKIRSCLNWISAKEMFLQNIK-----------
223	GC_00000002		S_kunkelii_contigs	941	6	131	47	0	0.515396110815958	0.600939122102587	0.554890103323342					------------------------------------------------------------------------------------------------------------------------------------------------------------------------------------MVKNLKQKEKKDNRCQLIN-FKLIWNIENKLSNVGWFEMDTVVGKNHQSSLLVLLEQSSKK-----------------------------------------------------------------------------------------------------------------------------------------
224	GC_00000002		S_kunkelii_contigs	1231	6	131	47	0	0.515396110815958	0.600939122102587	0.554890103323342					------------------------------------------------------------------------------------------------------------------------------------------------------------------------------------MVKNLKQKEKKDNLGQLIN-FKLIWNIENKVSNVGWFEMDTVIGKYHQSSNLVLV-----------------------------------------------------------------------------------------------------------------------------------------------
225	GC_00000002		S_kunkelii_contigs	1470	6	131	47	0	0.515396110815958	0.600939122102587	0.554890103323342					------------------------------------------------------------------------------------------------------------------------------------------MNSWKYTIFFSFNFTF---------------YGFLKQNL-WHRGKKYKTKGKSDNRSKLTD-FRSIWDIENKVSNVGWFEMYTVVGKNHQSSCLVLVEQSSKKYFSIKLENHTAR-----------------------------------------------------------------------------------------------------------------------------
226	GC_00000002		S_kunkelii_contigs	1351	6	131	47	0	0.515396110815958	0.600939122102587	0.554890103323342	X	X	COG2826	Transposase and inactivated derivatives, IS30 family	------------------------------------------------------------------------------------------------------------------------------------------------------------------------------------------------------------------------------------------------------------------------------------------------MEIFAETQVYFCDAGKPRQKSLIENINGEFRKWFPLGTDFNNVSQQKINWV-VNNVINDKLQPCLNWISAKKIFLQNI------------
227	GC_00000002		S_kunkelii_contigs	1471	6	131	47	0	0.515396110815958	0.600939122102587	0.554890103323342	X	X	COG2826	Transposase and inactivated derivatives, IS30 family	------------------------------------------------------------------------------------------------------------------------------------------------------------------------------------------------------------------------------------------------------------------------------------------------MEIFVETQVYFCDVDKLRQKSLIENINGDFRKWFPSGTDFNNFSQKQIDWV-INNVINDKLRPCLKWISAKEIFFAEYINNKYLKINFKL
228	GC_00000002		S_kunkelii_contigs	1493	6	131	47	0	0.515396110815958	0.600939122102587	0.554890103323342					-----------------------------------------------------------------------------------------------------MYYYYKKRKNNNKRC--NFTEEQINFMKIILNKYRDSPIEFFYRYFLKFGVKFPVSFKTLYKWICLGFYGFLKQNL-RYRGKKIETKGKKKIVGN--------------------------------------------------------------------------------------------------------------------------------------------------------------------------------------
229	GC_00000002		S_kunkelii_contigs	467	6	131	47	0	0.515396110815958	0.600939122102587	0.554890103323342					------------------------------------------------------------------------------------------------------------------------------------------------------------------------------------------------------------------------------------------------------------------------------------------------MEIFVETQIYFCDAGSPQQKPLIERINREFRKWFPSGTDFNNVS----------------------------------------------
230	GC_00000002		S_kunkelii_contigs	1637	6	131	47	0	0.515396110815958	0.600939122102587	0.554890103323342					------------------------------------------------------------------------------------------------------------------------------------------------------------------------------------------------------------------------------------------------------------------------------------------------MEIFAETQVYFCNAGKPRQKPLIENINGEFRKLFPLGTDFNNISQQKNKLSS--------------------------------------
231	GC_00000002		S_mirum_01_contigs	554	6	131	47	0	0.515396110815958	0.600939122102587	0.554890103323342	X	X	COG2826	Transposase and inactivated derivatives, IS30 family	----------------------------MKKKKYKHFSLDERYDLKE------HLVLERFKKKNGTLNYSKIGKVMNKSRNTIRLEVKRLQ--EEYNPEKAHYDYKKKRKKSIKKPS-KLSKNKLEWLNLRFNKYHNSPVEIIKRYEKKFGVKFPVCLKTLYKWIYLGVFNLLKENL-PNHGKKNRTKKRTDNRDKLDN-FRSIWDIKNKVSNVGWFEMDTVIGENHQSAVLVLVEQNSKNYFAIKLKKISASEVIEKFKDIVRVNNLIGKIKGIITDRGKEFSKWREIEIFADTQVYFCDPGSPKQKPLIERINREFRHWLPKGTDFNYISQQKIDWI--VNVINAKLRPCLNWISAKEIFLQNFR-----------
232	GC_00000002		S_mirum_01_contigs	344	6	131	47	0	0.515396110815958	0.600939122102587	0.554890103323342	X	X	COG2826	Transposase and inactivated derivatives, IS30 family	---------------------------------------------------------------------------------------------------------------------------------------------MIYRYFLEFGVKFPVCVKTLYKWICLGEYGLKKENL-PHRGKKYKTKGKSDNRGQLTN-FKLIWDIENKESNVGWFEMDTVVGKDHQSSNLVLVEQSSKNYFVVKLKNNTANEVLEKFKNIAKSNNLIGKIKGIITDKGKEFSKWKEMEIFAETQVYFCDTGKPQQKPLIEHMNGEFRYWISKGVDFNNISQKMIGWI--VNVINDKLRSCLNWLSVKTFFFTKF------------
233	GC_00000002		S_mirum_02_contigs	558	6	131	47	0	0.515396110815958	0.600939122102587	0.554890103323342	X	X	COG2826	Transposase and inactivated derivatives, IS30 family	----------------------------MKKKKYKHFSLDERYDLKE------HLVLERFKKKNGTLNYSKIGKVMNKSRNTIRLEVKRLQ--EEYNPEKAHYDYKKKRKKSIKKPS-KLSKNKLEWLNLRFNKYHNSPVEIIKRYEKKFGVKFPVCLKTLYKWIYLGVFNLLKENL-PNHGKKNRTKKRTDNRDKLDN-FRSIWDIKNKVSNVGWFEMDTVIGENHQSAVLVLVEQNSKNYFAIKLKKISASEVIEKFKDIVRVNNLIGKIKGIITDRGKEFSKWREIEIFADTQVYFCDPGSPKQKPLIERINREFRHWLPKGTDFNYISQQKIDWI--VNVINAKLRPCLNWISAKEIFLQNFR-----------
234	GC_00000002		S_mirum_02_contigs	348	6	131	47	0	0.515396110815958	0.600939122102587	0.554890103323342	X	X	COG2826	Transposase and inactivated derivatives, IS30 family	---------------------------------------------------------------------------------------------------------------------------------------------MIYRYFLEFGVKFPVCVKTLYKWICLGEYGLKKENL-PHRGKKYKTKGKSDNRGQLTN-FKLIWDIENKESNVGWFEMDTVVGKDHQSSNLVLVEQSSKNYFVVKLKNNTANEVLEKFKNIAKSNNLIGKIKGIITDKGKEFSKWKEMEIFAETQVYFCDTGKPQQKPLIEHMNGEFRYWISKGVDFNNISQKMIGWI--VNVINDKLRSCLNWLSVKTFFFTKF------------
235	GC_00000002		S_phoeniceum_contigs	812	6	131	47	0	0.515396110815958	0.600939122102587	0.554890103323342	X	X	COG2826	Transposase and inactivated derivatives, IS30 family	------------------------------MKDYTHLKYDERNLFKD------LFLSDSCKKKNGTLNLSEIARQTNRSVNTVKREIKRFKNIEDYIAIEAQKDYYKKRKKCIKKLP-EFTEEQLNFIHLRFNAYHDSPAEIIQRFLIKFGIKFPVCVKTLYKWIYLGLLGLLKKNL-LNGGRRNRTKKRPDNRGKLDERFKSIWDIENKVSNVGWLEADTVVGKDHKSAVLVLVEQSSKKYFAMKLENHTANEVVEKFKDIVISNNLIGKIKGIITDRGKEFSKFEEMEKITGSNVYYCDPGSPKQKPLIERINREFRKRFPKDTDFNNVSQKQIDWV--VNVINDKLRPCLNWISAKEMFLQNIK-----------
236	GC_00000002		S_phoeniceum_contigs	2187	6	131	47	0	0.515396110815958	0.600939122102587	0.554890103323342	X	X	COG2826	Transposase and inactivated derivatives, IS30 family	------------------------------MKDYTHLKYDERNLFKD------LFLSDSCKKKNGTLNLSEIARQTNRSVNTVKREIKRFKNIEDYIAIEAQKDYYKKRKKCIKKLP-EFTEEQLNFIHLRFNAYHDSPAEIIQRFLIKFGIKFPVCVKTLYKWIYLGLLGLLKKNL-LNGGRRNRTKKRPDNRGKLDERFKSIWDIENKVSNVGWLEADTVVGKDHKSAVLVLVEQSSKKYFAMKLENHTANEVVEKFKDIVISNNLIGKIKGIITDRGKEFSKFEEMEKITGSNVYYCDPGSPKQKPLIERINREFRKRFPKDTDFNNVSQKQIDWV--VNVINDKLRPCLNWISAKEMFLQNIK-----------
237	GC_00000002		S_phoeniceum_contigs	2221	6	131	47	0	0.515396110815958	0.600939122102587	0.554890103323342	X	X	COG2826	Transposase and inactivated derivatives, IS30 family	------------------------------MKDYTHLKYDERNLFKD------LFLSDSCKKKNGTLNLSEIARQTNRSVNTVKREIKRFKNIEDYIAIEAQKDYYKKRKKCIKKLP-EFTEEQLNFIHLRFNAYHDSPAEIIQRFLIKFGIKFPVCVKTLYKWIYLGLLGLLKKNL-LNGGRRNRTKKRPDNRGKLDERFKSIWDIENKVSNVGWLEADTVVGKDHKSAVLVLVEQSSKKYFAMKLENHTANEVVEKFKDIVISNNLIGKIKGIITDRGKEFSKFEEMEKITGSNVYYCDPGSPKQKPLIERINREFRKRFPKDTDFNNVSQKQIDWV--VNVINDKLRPCLNWISAKEMFLQNIK-----------
238	GC_00000002		S_phoeniceum_contigs	2060	6	131	47	0	0.515396110815958	0.600939122102587	0.554890103323342	X	X	COG2826	Transposase and inactivated derivatives, IS30 family	------------------------------MKDYTHLKYDERDLFKD------LLFSNACKKKNGTLNLSEIARQTNRSVNTVKREIKRFKNIEDYTAIEAQKDYKRKRKKCIKKLP-TFTEEQLNFIHLRFNVYHDSPAEIIQRFLIKFGVKFPVCVKTLYKWIRLGFYGFLKQNL-QHRGKKYKTKGKSDNRGKLTD-FKSVWDIENKVSNVGWLEMDTVVGKDHKSAILVLVEQLSKKYFAIKLKNNTADEVVEKFKDIVINNNLIGKIKGIITDRGKEFSKWREMELFAETQVYFCDAGSPQQKPLIEYMNSEFRHWFPKGTDFNMVSQKRIDWV--VNVINDKLRPCLNWISAKEIFLKNIK-----------
239	GC_00000002		S_phoeniceum_contigs	1038	6	131	47	0	0.515396110815958	0.600939122102587	0.554890103323342	X	X	COG2826	Transposase and inactivated derivatives, IS30 family	------------------------------MKDYTHLKYDERDLFKD------LLFSNACKKKNGTFNLSEIARQTNRSVNTVKREINRFKNIEDYTAIEAQKNYKRKRKKCIKKLP-TFTEEQLNFIHLRFNVYHDSPAEIIQRFLIKFGVKFPVCVKTLYKWIRLGFYGFLKQNL-RHRGKKYKTKGKSDNRGKLTD-FKSVWDIENKVSNVGWLEMDTVVGKDHKSAILVLVEQLSKKYFAIKLKNNTADEVVEKFKDIVIKNNLIGKIKGIITDRGKEFSKWREMELFAETQVYFCDPGSPQQKPLIEYMNSEFRHWFPKGTDFNMVSQKRIDWV--VNVINDKLRPCLNWKSAKEMFLQNI------------
240	GC_00000002		S_phoeniceum_contigs	641	6	131	47	0	0.515396110815958	0.600939122102587	0.554890103323342	X	X	COG2826	Transposase and inactivated derivatives, IS30 family	-----------------------MYVVSTINVMYSHLSFMDKVKLEQ------SLLSKIFLKKNGEHNISAIAKCLNRHRSTILREIKRFKTTDEYSAYKSDKMYYEKRKKNNKRC--KFTEEQINFMKIRLNKYCDSPREFIYRYFLKFSVKFPVCVKTLYKWIRLGFYGFLKHNL-RHRGKKYKTKGKYDNRGKLTD-FKSIWDIENKVSNVGWLEMDTVVGKNHQSSCLVLVEQSSKKYFAIKLENHTAREVEKKFKDIVINNNLIGKIKGIITDRGKEFSEWREMEIFAETQVYFCDAGKPRQKPLIENINGEFRKWFPPGTDFNNVSQKRINWV-VNNLINDKLRPCLNWISAKEMFLQNI------------
241	GC_00000002		S_phoeniceum_contigs	1872	6	131	47	0	0.515396110815958	0.600939122102587	0.554890103323342	X	X	COG2826	Transposase and inactivated derivatives, IS30 family	--------------------------------MYSHLSFMDKVKLEQ------LLLSKMFLKKNGKQNIYVISKFLNRHCSTILREIKKFKNIDEYSAYKSDKMYYNKRKKNNKRC--KFTEEQINFMKIRLNKYRDSPREFIYCYFLKFGVKFPVCVKTLYKWIRLGFYGFLKQNL-RHRGKKYKTKGKSDNRGKLTD-FRSIWDIENKVSNVGGFEMDTVVGKDHQSAVLVLLEQSSKKYFAIKLENHTAMEVEKKIKDIVINNNLIGKIKGIITDRGKEFTKWRGMEIFAETQVYFCDACKPSQKPLIENMNGEFRKWFPPGTVFNNVSQQKINWV--VNVINDKIRPCLNWISAKKIFFA--------------
242	GC_00000002		S_phoeniceum_contigs	1612	6	131	47	0	0.515396110815958	0.600939122102587	0.554890103323342	X	X	COG2826	Transposase and inactivated derivatives, IS30 family	---------------------------------------------------------------------------------------------------------------------------------------------------------------------------MLNKNL-LNGGRKNRTKKRPDNRGKLDERFKSIWDIENKESDVGWFEMDTVVGKEHLSSCLVLVEQSSKKYFAMKLENHTANEVLEKLEELVRINGLVGKIKGIITDRGKEFSKFEKMEKITGSNIYYCDPGSPKQKPLIERINREFRKRFPKGTDFNNVSQKRIDWV--VNVINDKLRPCLNWISAKEMFLQNIK-----------
243	GC_00000002		S_phoeniceum_contigs	396	6	131	47	0	0.515396110815958	0.600939122102587	0.554890103323342	X	X	COG2826	Transposase and inactivated derivatives, IS30 family	-------------------------------------------------------------------------------------------------------------------------------MKIRLNKYRDSPREFIYRYFLKFGVKFPVCVKTLYKWIRLGFYGFLKQNL-RHRGKKYKTKGKSDNRDKLTD-FRSIWDIENKVSNVGWFEMDTVVGKEHLSSCLVLVEQSSKKYFAIKLENHTAREVEKKFKDIVINNNLIGKIKKIITDRGKEFSEWREMEIFAETQVYFCDVGKPRQKPLIENINGEFRKWFPPGTVFNNVSQKQIDWV-VNNVINEKLRPCLNWISAKEMFL---------------
244	GC_00000002		S_phoeniceum_contigs	134	6	131	47	0	0.515396110815958	0.600939122102587	0.554890103323342	X	X	COG2826	Transposase and inactivated derivatives, IS30 family	----------------------------------------------------------------------------------------------------------------------------------------------------------------MYKWIRLGFYGFLKQNL-RHRGKKYKRKGKFDNRGKLND-FRSIWDIENKVSNVGWFEMDTVVGKNHQSSCLVLVEQSSKKYFAIKLENHTAREVEKKIKDIVINNNLIGKIKGIITDRGKEFSEWREMEIFAETQVYFCDAGKPRQKPLIENINGEFRKWFPPETDFNNVSQKQIDWV-VNNVINEKLRPCLNWISAKEMFLQNI------------
245	GC_00000002		S_phoeniceum_contigs	2332	6	131	47	0	0.515396110815958	0.600939122102587	0.554890103323342					--------------------------------MYSHLSFMDKVKLEQ------LLLSKMFLKKNGKQNISAIAKFLNRHRSTILREIKRFKTIKEYSAYKSDEMY---------------------------------------------------------------------------------------------------------------------------------------------------------------------------------------------------------------------------------------------------------------------------------
246	GC_00000002		S_phoeniceum_contigs	1092	6	131	47	0	0.515396110815958	0.600939122102587	0.554890103323342	X	X	COG2826	Transposase and inactivated derivatives, IS30 family	--------------------------------MYSHLSFMDKVKLEQ------LLLSKMFLKKNGKQNISAIAKFLNRHSSTILREIKRFKTTDEYSAYKSDKMYYKKRKKNNKRC--TFTEEQINFMKIRLNKYRDAPREFIYRYFLKFGVKFPVCVKTLYKWIRLGFYGFLKQNL-RHRGKKYKTKGKSDNRGKLTD-FRSILDIENKVSNVGWFEMDTVVGKNHQSSCLVLVEQSSKKYFAIKLENHTANEVFEKFKEIVINNNLIGKIKGIITDRGKEFSKWREMEIFAEIQVYFCDAGSPQQK-------------------------------------------TFNWIYE--------------------
247	GC_00000002		S_phoeniceum_contigs	459	6	131	47	0	0.515396110815958	0.600939122102587	0.554890103323342					--------------------------------MYSNLSFMDKVKLEQ------LLLSKMFLKKNGKKNISAIAKFLNRHRSTILREIKRFKTIDEYSAYKSDKMYYEKRKKNNKRC--KFTEEQINFMKIRLNKYRDSLREFIYRYFLKFGIKFPVCVKKLYKWIRLGFYGFLKQNL-RHRGKKYKTKGKSDNRGKLTD-FKSIWDIENKVSNVRWFEMDTVVGK----------------------------------------------------------------------------------KPSI-------------------------------------------------------------------
248	GC_00000002		S_phoeniceum_contigs	1084	6	131	47	0	0.515396110815958	0.600939122102587	0.554890103323342					--------------------------------MYSHLSFMDKVKLEQ------LLLSKMFLKKNGKQNISVIAKFLNRHRSTILREIKRFKTIKEYSAYKSDKMYYKKRKKNNKRC--KFTEEQINFMKIKLNKYRDAPREFIYRYFLKF-----------------------------------------DNCGKLTD-FKSIWDIENKVSNVGGFEMDTVVGKDHQSAVLVLVEQSSKNYFVMKLKNHTAREVEKNFKDIVINNNLIGKIKGIITDRG--------------------------------------KKNLLSEEKWKYLLKHKYIFVMLINLVKNL------------------------------
249	GC_00000002		S_phoeniceum_contigs	133	6	131	47	0	0.515396110815958	0.600939122102587	0.554890103323342					--------------------------------MYSHLSFMDKVKLEQ------LLLSKMFLKKNGKQNISAIAKFLNRHRSTILREIKLFKTTDEYSCL---------------------------------------------------------------------------------------------------------------------------------------------------------------------------------------------------------------------------------------------------------------------------------------
250	GC_00000002		S_phoeniceum_contigs	1825	6	131	47	0	0.515396110815958	0.600939122102587	0.554890103323342					--------------------------------MYSHLSFMDKVKLEQ------SLLSKIFLKKNGEQNISAIAKCLNRHRSTILREIKRFKTTDEYSCL---------------------------------------------------------------------------------------------------------------------------------------------------------------------------------------------------------------------------------------------------------------------------------------
251	GC_00000002		S_phoeniceum_contigs	568	6	131	47	0	0.515396110815958	0.600939122102587	0.554890103323342	X	X	COG2826	Transposase and inactivated derivatives, IS30 family	----------------------------------------------------------------------------------------------------------------------------------------------------------------------------------------------------------------------------------------------------MKLKNNTANDVLIKFKDIVINNNLIGKIKGIITDRGKEFSKWRELEIFAETHVYFCDPASPTQKPLIEYMNSELRHWFPKGTDFNNVSQQKIDWV--VNVINEKIRPILNWRTAKDLFLENFI-----------
252	GC_00000002		S_phoeniceum_contigs	2032	6	131	47	0	0.515396110815958	0.600939122102587	0.554890103323342	X	X	COG2826	Transposase and inactivated derivatives, IS30 family	--------------------------------------------------------------------------------------------------------------------------------------------------------------------------------------------------------------------------MDTVVGKNHQSSCLVLVEQSSKKYFAIKLENHTANEVFENFKEIVINNNLIGKIKGIITDRGKEFSKWREMEIFAETQVYFCDPGSPQQKPLIEYINSELRYWFPNGTDFNNVSQKRIDWV--VNVINDKLRPCLNWISAKEMFLQNI------------
253	GC_00000002		S_phoeniceum_contigs	460	6	131	47	0	0.515396110815958	0.600939122102587	0.554890103323342	X	X	COG2826	Transposase and inactivated derivatives, IS30 family	-------------------------------------------------------------------------------------------------------------------------------------------------------------MLDDLKWILL-------------------------------------------------------LEKNHQSSCLVLVEQSSKKYFAIKLENHTANEVFEKFKEIVINNNLIGKIKGIITYRGKEFSKWREMEIFAEIQVYFCYLASPTQKPLIKYMNSELRYWFPKGTDFNNVSQKRINWV--VNVINEKIRPILNWISAKKMFLQNI------------
254	GC_00000002		S_phoeniceum_contigs	165	6	131	47	0	0.515396110815958	0.600939122102587	0.554890103323342	X	X	COG2826	Transposase and inactivated derivatives, IS30 family	----------------------------------------------------------------------------------------------------------------------------------------------------------------------------------------------------------------------------------------------------MKLENHTANEVVEKFKDIVISNNLIGKIKGIITDRGKEFSKWREMEIFTETQVYFCDPGSPNQKPLIERINREFRKRFPLGTDFNNVSQKQIDWV--VNVINEKLRPCLNWISAKEMFLQNI------------
255	GC_00000002		S_phoeniceum_contigs	2165	6	131	47	0	0.515396110815958	0.600939122102587	0.554890103323342	X	X	COG2826	Transposase and inactivated derivatives, IS30 family	------------------------------------------------------------------------------------------------------------------------------------------------------------------------------------MVKNLKPKEKKDNRGQLNN-FKSIWDIENKKSDIGWFEMDTVVGKDHKSAILVLVEQSSKNYFVIKLKNHTDNEVLIKFKNIVINNNLIGKIKGVITDRVKEFSKWREMEIFDETQVYFCDPASPTQKPLIEYMNSELRQWFPKGTDFNNVSQQKINWV--VNVINEKLRPILNWRTAKNLFLENFI-----------
256	GC_00000002		S_phoeniceum_contigs	1826	6	131	47	0	0.515396110815958	0.600939122102587	0.554890103323342					---------------------------------------------------------------------------------------------MNIVAYKSNKMYYEKRKKNNKRC--KFTEEQINFMKIRLNKYRDSPREFIYRYFLKFGVKFPVCVKTFYKWIRLGFYGFLKQNL-RHRGKKYKRKGKSDNRGKLTD-FKSIWDIENKVFNVGGFEMDIVVGKSHQSAVLVLVEQSSKKYFAIKLENHTAR-----------------------------------------------------------------------------------------------------------------------------
257	GC_00000002		S_phoeniceum_contigs	2373	6	131	47	0	0.515396110815958	0.600939122102587	0.554890103323342	X	X	COG2826	Transposase and inactivated derivatives, IS30 family	------------------------------------------------------------------------------------------------------------------------------------------------------------------------------------------------------------------------------------------------------------------------------------------------MEKITGSNVYYCDPGSPKQKPLIERINREFRKRFPKGTDFNKVSQKRIDWV--VNVINEKLRPCLNWISAKEMFLQNIK-----------
258	GC_00000002		S_phoeniceum_contigs	331	6	131	47	0	0.515396110815958	0.600939122102587	0.554890103323342	X	X	COG2826	Transposase and inactivated derivatives, IS30 family	--------------------------------------------------------------------------------------------------------------------------------------------------------------------------------------------------------------------------MDTVVGKDHQSAVLVLVEQSSKKYFAMKLENHTANEVLEKLEELVRINGLVGKIKGIITDRGKEFSKFEEMEKITGFNVYYCDPGSPKQKPLIERINREFRKRFPKGTDFNNVSQKIIDWV--VNVINEKLRPCLNWISAKEMFLQNI------------
259	GC_00000002		S_phoeniceum_contigs	2249	6	131	47	0	0.515396110815958	0.600939122102587	0.554890103323342	X	X	COG2826	Transposase and inactivated derivatives, IS30 family	----------------------------------------------------------------------------------------------------------------------------------------------------------------------------------------------------------------------------------------------------MKLENHTANEVVEKFKDIVISNNLIGKIKGIITDRGKEFSKFEEMEKITGSNVYYCDPGSPKQKPLIERINREFRKRFPKDTDFNNVSQKQIDWV--VNVINDKLRPCLNWISAKEMFLQNIK-----------
260	GC_00000002		S_phoeniceum_contigs	2250	6	131	47	0	0.515396110815958	0.600939122102587	0.554890103323342					------------------------------MKDYTHLKYDERNLFKD------LFLSDSCKKKNGTLNLSEIARQTNRSVNTVKREIKR-------------------------------------------------------------------------------------------------------------------------------------------------------------------------------------------------FKKYRRL--------------------------------------YSNRSTKRLL-----------------------------------------
261	GC_00000002		S_phoeniceum_contigs	2331	6	131	47	0	0.515396110815958	0.600939122102587	0.554890103323342					-------------------------------------------------------------------------------------------------------------------------------MKIRLNKYCDAPREFIYRYFLKFGVKFPVCVKTLYKWIRLGFYGFLKQNL-RHRGKKYKTKGKSDNRGKLTD-FRSIWDIENKVSNVGWFEMDTVVGKNHQSSCLVLVEQSSKKYFAIKLENHTANEVFKKFK----------------------------------------------------------------------------------------------------------------------
262	GC_00000002		S_phoeniceum_contigs	1817	6	131	47	0	0.515396110815958	0.600939122102587	0.554890103323342					--------------------------------------------------------------------------------------------------------------------------------------------------------------------------------------------------------------------------MDTVVGKDHKSAI----------------------------------------------------------------------------------------HWFPKGTDFNNVSQQKINWV--VNVINEKLRHILNWRTAKDLFLENFI-----------
263	GC_00000002		S_phoeniceum_contigs	1603	6	131	47	0	0.515396110815958	0.600939122102587	0.554890103323342					-------------------------------------------------------------------------------------------------------------------------------------------------------------------------------------------------------------------------------------------------------------------------------------------------------------------------MNSELRHWFPKGNDFNNVSQQKINWV--VNVINEKLRPILNWRTAKDLFLENFI-----------
264	GC_00000002		S_phoeniceum_contigs	2164	6	131	47	0	0.515396110815958	0.600939122102587	0.554890103323342					------------------------------MKDYTHVKFDERILFKD------LLLSNACKKKNGTLNLSEIARQINRSVDTVKREIKRFKNIENYTPVEAQKDY--------------------------------------------------------------------------------------------------------------------------------------------------------------------------------------------------------------------------------------------KKSVKNVLKKYLNLQKSN-------------------
265	GC_00000002		S_phoeniceum_contigs	330	6	131	47	0	0.515396110815958	0.600939122102587	0.554890103323342					------------------------------MKDYTHLKYYERNLFKD------LLSSNVCKKKNGTLNLSEIARQTNRSVNTIKREIKRFKNIEDYTPVEAHKDYFKKRKKMY-------------------------------------------------------------------------------------------------------------------------------------------------------------------------------------------------------------------------------------------------------------------------
266	GC_00000002		S_phoeniceum_contigs	2108	6	131	47	0	0.515396110815958	0.600939122102587	0.554890103323342					-------------------------------------------------------------------------------------------------------MYYKKRKKNNKRC--KFTEEQINFMKIRLNKYRDSSREFIYRYFLKFGIKFPVCVKTLYKLICLGFYGFLKQNL-RHRGKKYKTKGKFDNRGKLTD-FKSIWDIENKVSNVGWFEMDTVVGKDH-------------------------------------------------------------------------------------------------------------------------------------------------------
267	GC_00000002		S_phoeniceum_contigs	1416	6	131	47	0	0.515396110815958	0.600939122102587	0.554890103323342	X	X	COG2826	Transposase and inactivated derivatives, IS30 family	------------------------------------------------------------------------------------------------------------------------------------------------------------------------------------------------------------------------------------------------------------------------------------------------MEIFAETQVYFCDAGKPRQKPLIENINGEFRKWFPPGTDFNNVSQKQIDWL-VNNVINEKLRSCLNWISTKEMFLQNI------------
268	GC_00000002		S_phoeniceum_contigs	1611	6	131	47	0	0.515396110815958	0.600939122102587	0.554890103323342					--------------------------------------MMNENFLRI------YFYLIVAKNKNGTLNLSEIARETGRDINTVKREINRFTNIEEYNAREAHDDYYKKRQKHIKKIP-TFTEEQQEFLNLRFNIFGDSPAEIIQRFLIKFGIKFPACLKTFYK-----------------------------------------------------------------------------------------------------------------------------------------------------------------------------------------------------------------------
269	GC_00000002		S_phoeniceum_contigs	2107	6	131	47	0	0.515396110815958	0.600939122102587	0.554890103323342					------------------------------------------------------------------------------------------------------------------------------------------------------------------------------------------------------------------------------------------------------------------------------------------------MKIFAETQVYFCDAGKPRQKPLIEYMNSELRHWFPKGTVLIMLVNKK-------------------------------------------
270	GC_00000002		S_phoeniceum_contigs	2033	6	131	47	0	0.515396110815958	0.600939122102587	0.554890103323342					-------------------------------------------------------------------------------------------------------------------------------MKIRLNKYCDSPREFIYRYFLKFGVKFPVCVKTLYKWIRLGFYGFLKQNL-LHRGKKYKTKGKSDNRGKLTD-FKSVWDIENKK-----------------------------------------------------------------------------------------------------------------------------------------------------------------------
271	GC_00000002		S_phoeniceum_contigs	1827	6	131	47	0	0.515396110815958	0.600939122102587	0.554890103323342					------------------------------------------------------------------------------------------------------------------------------------------------------------------------------------------------------------------------------------------------------------------------------------------------MEIFAETQVYFCDAGKPRQKPLIENINGEFRKWFPPGNDFNNVSQKRIDWV-VNNVINDKIRPCLNWISAKEIFLHNI------------
272	GC_00000003		S_citri_contigs	1341	3	99	36	0	0.879790465421209	0.714680102060317	0.788686542658566					------------------------------------------------MLGMYLTTAFNFL--TAPTPKTMTEGMTGIWTGLTSALWKVKEGITNILPEIMVFLGEAWII--LIP----FAIFC------------IIKI---------LNFFRV--MVKGF---------
273	GC_00000003		S_citri_contigs	1564	3	99	36	0	0.879790465421209	0.714680102060317	0.788686542658566					------------------------------------------------MLGMYLTTAFNFL--TAPTPKTMTEGMTGIWTGLTSALWKVKEGITNILPEIMVFLGEAWII--LIP----FAIFC------------IIKI---------LNFFRV--MVKGF---------
274	GC_00000003		S_citri_contigs	934	3	99	36	0	0.879790465421209	0.714680102060317	0.788686542658566					------------------------------------------------MLGMYLTTAFNFL--TAPTPKTMTEGMTGIWTGLTSTLWKVKEGITNILPEIMVFLGEAWII--LIP----FAIFC------------IIKI---------LNFFRV--MVKGF---------
275	GC_00000003		S_citri_contigs	1077	3	99	36	0	0.879790465421209	0.714680102060317	0.788686542658566					------------------------------------------------MLGMYLTTAFNFL--TAPTPKTMTEGMTGIWTGLTSTLWKVKEGITNILPEIMVFLGEAWII--LIP----FAIFC------------IIKI---------LNFFRV--MVKGF---------
276	GC_00000003		S_citri_contigs	1539	3	99	36	0	0.879790465421209	0.714680102060317	0.788686542658566					------------------------------------------------MLGMYLTTAFNFL--TAPTPKTMTKGMTGIWTGLTSALWKVKEGITNILPEIMVFLGEAWII--LIP----FAIFC------------IIKI---------LNFFRV--MVKGF---------
277	GC_00000003		S_citri_contigs	1549	3	99	36	0	0.879790465421209	0.714680102060317	0.788686542658566					------------------------------------------------MLGMYLTTAFNFL--TAPTPKTMTKGMTGIWTGLTSALWKVKEGITNILPEIMVFLGEAWII--LIP----FAIFC------------IIKI---------LNFFRV--MVKGF---------
278	GC_00000003		S_citri_contigs	1670	3	99	36	0	0.879790465421209	0.714680102060317	0.788686542658566					------------------------------------------------MLGMYLTTAFNFL--TAPTPKTMSEGMTGIWTGLTSALWKVKEGITNILPEIMVFLGEAWII--LIP----FAIFC------------IIKI---------LNFFRV--MVKGF---------
279	GC_00000003		S_citri_contigs	1325	3	99	36	0	0.879790465421209	0.714680102060317	0.788686542658566					------------------------------------------------MLGMYLTTAFNFL--TAPTPKTMIEGMTGIWTGLTSALWKVKEGITNILPEIMVFLGEAWII--LIP----FAVFC------------IIKI---------LNFFRV--MVKGF---------
280	GC_00000003		S_citri_contigs	604	3	99	36	0	0.879790465421209	0.714680102060317	0.788686542658566					------------------------------------------------MLGMYLTTAFNFL--TAPTPKTMSEGMTGIWTGLSSALWKVKEGITNILPEIMVFLGEAWII--LIP----FAIFC------------IIKI---------LNFFRV--MVKGF---------
281	GC_00000003		S_citri_contigs	1165	3	99	36	0	0.879790465421209	0.714680102060317	0.788686542658566					------------------------------------------------MLGMYLTTAFNFL--TAPTPKTMSEGMTGIWTGLSSALWKVKEGITNILPEIMVFLGEAWII--LIP----FAIFC------------IIKI---------LNFFRV--MVKGF---------
282	GC_00000003		S_citri_contigs	1313	3	99	36	0	0.879790465421209	0.714680102060317	0.788686542658566					------------------------------------------------MLGMYLTTAFNFL--TAPTPKTMSEGMTGIWTGLSSALWKVKEGITNILPEIMVFLGEAWII--LIP----FAIFC------------IIKI---------LNFFRV--MVKGF---------
283	GC_00000003		S_citri_contigs	1756	3	99	36	0	0.879790465421209	0.714680102060317	0.788686542658566					------------------------------------------------MLGMYLTTAFNFL--TAPTPKTMSEGMTGIWTGLSSALWKVKEGITNILPEIMVFLGEAWII--LIP----FAIFC------------IIKI---------LNFFRV--MVKGF---------
284	GC_00000003		S_citri_contigs	1757	3	99	36	0	0.879790465421209	0.714680102060317	0.788686542658566					------------------------------------------------MLGMYLTTAFNFL--TAPTPKTMSEGMTGIWTGLSSALWKVKEGITNILPEIMVFLGEAWII--LIP----FAIFC------------IIKI---------LNFFRV--MVKGF---------
285	GC_00000003		S_citri_contigs	1050	3	99	36	0	0.879790465421209	0.714680102060317	0.788686542658566					------------------------------------------------MLGMYLTTAFNFL--TAPTPKTMTKGMTGIWTGLSSALWKVKEGITNILPEIMVFLGEAWII--LIP----FAIFC------------IIKI---------LNFFRV--MVKGF---------
286	GC_00000003		S_citri_contigs	976	3	99	36	0	0.879790465421209	0.714680102060317	0.788686542658566					------------------------------------------------MLGMYLTTAFNFL--TAPTPKTMTEGMTGIWTGLTSALWKVKEGITNILPEIMVFLGEAWII--LIP----FAIFC------------IIKI---------LNFFRV--MVKWF---------
287	GC_00000003		S_citri_contigs	881	3	99	36	0	0.879790465421209	0.714680102060317	0.788686542658566					------------------------------------------------MLGMYLTTAFNFL--TAPTPKTMSEGMTGIWTGLTSALWKVKECITNILPEIMIFLGEAWII--LIP----FAIFC------------IIKI---------LNFFRV--MVKGF---------
288	GC_00000003		S_citri_contigs	2024	3	99	36	0	0.879790465421209	0.714680102060317	0.788686542658566					------------------------------------------------MLGMYLTTAFNFL--TAPTPKTMSEGMTGIWTGLTSALWKVKECITNILPEIMIFLGEAWII--LIP----FAIFC------------IIKI---------LNFFRV--MVKGF---------
289	GC_00000003		S_citri_contigs	2061	3	99	36	0	0.879790465421209	0.714680102060317	0.788686542658566					------------------------------------------------MLGMYLTTAFNFL--TAPTPKTMSEGMTGIWTGLTSALWKVKECITNILPEIMIFLGEAWII--LIP----FAIFC------------IIKI---------LNFFRV--MVKGF---------
290	GC_00000003		S_citri_contigs	1399	3	99	36	0	0.879790465421209	0.714680102060317	0.788686542658566					------------------------------------------------MLGMYLTTAFNFL--TAPTPKTMSEGMTGIWTGLSSALWKVKESITNILPEIMVFLGEAWII--LIP----FAIFC------------IIKI---------LNFFRV--MVKGF---------
291	GC_00000003		S_citri_contigs	286	3	99	36	0	0.879790465421209	0.714680102060317	0.788686542658566					------------------------------------------------MLGMYLTTAFNFL--TASTPKTMSEGMTGIWTGLSSALWKVKEGITNILPEIMVFLGEAWII--LIP----FAIFC------------IIKI---------LNFFRV--MVKGF---------
292	GC_00000003		S_citri_contigs	900	3	99	36	0	0.879790465421209	0.714680102060317	0.788686542658566					------------------------------------------------MLGMYLTTAFNFL--TASTPKTMSEGMTGIWTGLSSALWKVKEGITNILPEIMVFLGEAWII--LIP----FAIFC------------IIKI---------LNFFRV--MVKGF---------
293	GC_00000003		S_citri_contigs	915	3	99	36	0	0.879790465421209	0.714680102060317	0.788686542658566					------------------------------------------------MLGMYLTTAFNFL--TASTPKTMSEGMTGIWTGLSSALWKVKEGITNILPEIMVFLGEAWII--LIP----FAIFC------------IIKI---------LNFFRV--MVKGF---------
294	GC_00000003		S_citri_contigs	1164	3	99	36	0	0.879790465421209	0.714680102060317	0.788686542658566					------------------------------------------------MLGMYLTTAFNFL--TASTPKTMSEGMTGIWTGLSSALWKVKEGITNILPEIMVFLGEAWII--LIP----FAIFC------------IIKI---------LNFFRV--MVKGF---------
295	GC_00000003		S_citri_contigs	1900	3	99	36	0	0.879790465421209	0.714680102060317	0.788686542658566					------------------------------------------------MLGMYLTTAFNFL--TASTPKTMSEGMTGIWTGLSSALWKVKEGITNILPEIMVFLGEAWII--LIP----FAIFC------------IIKI---------LNFFRV--MVKGF---------
296	GC_00000003		S_citri_contigs	1973	3	99	36	0	0.879790465421209	0.714680102060317	0.788686542658566					------------------------------------------------MLGMYLTTAFNFL--TASTPKTMSEGMTGIWTGLSSALWKVKEGITNILPEIMVFLGEAWII--LIP----FAIFC------------IIKI---------LNFFRV--MVKGF---------
297	GC_00000003		S_citri_contigs	106	3	99	36	0	0.879790465421209	0.714680102060317	0.788686542658566					------------------------------------------------MLGMYLTTAFNFL--TAPTPKTMSEGMTGIWTDLSSALWKVKEGITNILPEIMVFLGEAWVI--LIP----FAIFC------------IIKI---------LNFFRV--MVKGF---------
298	GC_00000003		S_citri_contigs	1958	3	99	36	0	0.879790465421209	0.714680102060317	0.788686542658566					------------------------------------------------MLGMYLTTAFNFL--TAPTPKTMAEDMNGIWTGLTSALWKVKEGITNILPEIMVFLGEAWII--LIP----FAIFC------------IIKI---------LNFFRV--MVKGI---------
299	GC_00000003		S_citri_contigs	894	3	99	36	0	0.879790465421209	0.714680102060317	0.788686542658566					------------------------------------------------MLGMYLTTAFNFL--TAPTPKTMTEGMTGIWTGLSSALWKVKECITNILLEIMVFLGEAWII--LIP----FAIFC------------IIKI---------LNFFRV--MVKGF---------
300	GC_00000003		S_citri_contigs	1750	3	99	36	0	0.879790465421209	0.714680102060317	0.788686542658566					------------------------------------------------MLGMYLTTAFNFL--TAPTPKTMTGGMTVIWTGLTSALWKVKECITNILPEIMVFLGEAWII--LIP----FAIFC------------IIKI---------LNFFRV--MVKGF---------
301	GC_00000003		S_citri_contigs	1113	3	99	36	0	0.879790465421209	0.714680102060317	0.788686542658566					---------------------------------------------------MYLTTAFNFL--TAPTPKTMSEGMTGIWTGLTSALWKVKEGITNILLEIMVFLGEAWII--LIP----FAIFC------------IIKI---------LNFFRV--MVKGF---------
302	GC_00000003		S_citri_contigs	1978	3	99	36	0	0.879790465421209	0.714680102060317	0.788686542658566					------------------------------------------------MLCMYLTTAFNFL--TAPTPKTMTGGMTVIWTGLTSALWKVKEGITNILPEVMVFLGEAWII--LIP----FAIFC------------IIKI---------LNFFRV--MVKGF---------
303	GC_00000003		S_citri_contigs	1854	3	99	36	0	0.879790465421209	0.714680102060317	0.788686542658566					------------------------------------------------MLGMYLTTAFNFL--TAPTPKTMTEGMTGIWTGLSSALWKVKEGITNILPEIMVF--------------------------------------------------------------------
304	GC_00000003		S_citri_contigs	1357	3	99	36	0	0.879790465421209	0.714680102060317	0.788686542658566					------------------------------------------------MLGMYLTTAFNFL--TAPTPKTMTEDMTGIWTGLSSALWKVKEGITNILPEIMVF--------------------------------------------------------------------
305	GC_00000003		S_citri_contigs	758	3	99	36	0	0.879790465421209	0.714680102060317	0.788686542658566					------------------------------------------------MLCMYLTTAFNFL--TTPTPKTMTEGITGIWTGLSSALWKIKEGITNILPEIMVFLNIYY------------------------------------------NRLYI--LAKAH---------
306	GC_00000003		S_citri_contigs	229	3	99	36	0	0.879790465421209	0.714680102060317	0.788686542658566					------------------------------------------------MLGIYLTTAFNFL--TAPTPKTMTEGMTGIWTSLTSALWKVKEGITNILP-------------------------------------------------------------------------
307	GC_00000003		S_citri_contigs	1351	3	99	36	0	0.879790465421209	0.714680102060317	0.788686542658566					------------------------------------------------MLGMYLTTAVNFL---AADTSTISGGMDSIWSGLGQAMMKVKDAVYAVLPQLMTFLGDAWII--LIP----FGIWV------------IIKI---------LNFFRV--MVKGF---------
308	GC_00000003		S_kunkelii_contigs	80	3	99	36	0	0.879790465421209	0.714680102060317	0.788686542658566					------------------------------------------------MLDMYLTTAVNFL---ANTPKTMSEGMTGIWTGLTSALWKS----------------------------------------------------------------------------------
309	GC_00000003		S_kunkelii_contigs	91	3	99	36	0	0.879790465421209	0.714680102060317	0.788686542658566					------------------------------------------------MLDMYLTTAVNFL---ANTPKTMSEGMTGIWTGLTSALWKS----------------------------------------------------------------------------------
310	GC_00000003		S_kunkelii_contigs	979	3	99	36	0	0.879790465421209	0.714680102060317	0.788686542658566					------------------------------------------------MLDMYLITAVNFL---ANTPKTMTEGMTGIWTGLTSALWKVKEGITNILPEIMVFLGDAWII--LIP----FAIFL------------IIKV---------LSFFRF--MVKEF---------
311	GC_00000003		S_kunkelii_contigs	416	3	99	36	0	0.879790465421209	0.714680102060317	0.788686542658566					------------------------------------------------MLGMYLTTAVNFL---ANTPKTMTEGMTGIWTGLTSALWKVKEGITNILPEIMVFLGDAWII--LIP----FAIFL------------IIKV---------LNFFRV--MVKGF---------
312	GC_00000003		S_kunkelii_contigs	680	3	99	36	0	0.879790465421209	0.714680102060317	0.788686542658566					------------------------------------------------MLGMYLTTAVNFL---ANTPKTMTEGMTGIWTGLTSALWKVKEGITNILPEIMVFLGDAWII--LIP----FAIFL------------IIKV---------LNFFRV--MVKGF---------
313	GC_00000003		S_kunkelii_contigs	475	3	99	36	0	0.879790465421209	0.714680102060317	0.788686542658566					------------------------------------------------MLGMYLTTAVNFL---ANTPKTMTEGMTGIWTGLTSALWKVKEGITNILTEIMVF--------------------------------------------------------------------
314	GC_00000003		S_kunkelii_contigs	797	3	99	36	0	0.879790465421209	0.714680102060317	0.788686542658566					------------------------------------------------MLGMYLTTAVNFL---ANTPKTMTEGMTGIWTGLTSALWKVKEGITNILPEIMVFLGDAWII--LIL----FAIFL------------IIKV---------LNFFRV--MVKWF---------
315	GC_00000003		S_kunkelii_contigs	496	3	99	36	0	0.879790465421209	0.714680102060317	0.788686542658566					------------------------------------------------MLGMYLTTAVNFL---ANTPKTMTEGMTGIWTGLTSALWKVKDGVTNILPEIMVFLGEAWII--LIP----FAIFC------------IIKI---------LNFFRI--MVKGV---------
316	GC_00000003		S_kunkelii_contigs	1025	3	99	36	0	0.879790465421209	0.714680102060317	0.788686542658566					------------------------------------------------MLGMYLTTAVNFL---ANTPKTMTEGMTGIWTGLTSALWKVKEGITNILPEIMVF--------------------------------------------------------------------
317	GC_00000003		S_kunkelii_contigs	1419	3	99	36	0	0.879790465421209	0.714680102060317	0.788686542658566					------------------------------------------------MLGMYLTTAVNFL---ANTPKTMTEGMTGIWTGLTSALWKVKEGITNILPEIMVFLGDAWII--LIP----FAIFL------------IIKV---------LSFFRF--MVKGF---------
318	GC_00000003		S_kunkelii_contigs	759	3	99	36	0	0.879790465421209	0.714680102060317	0.788686542658566					------------------------------------------------MLGMYLTTAVNFL---ANTPKTMTEGMTGIWTGLTSALWKVKEGITNILPEIMVFLGEAWII--LIP----FAIFC------------IIKMHRVYSSSKFISLVNL--MITSFKINATIF--
319	GC_00000003		S_kunkelii_contigs	1145	3	99	36	0	0.879790465421209	0.714680102060317	0.788686542658566					------------------------------------------------MLGMYLTTAVNFL---ANTPKTMSEGMNGIWTGLTSALWKVKEGITNILPEIMVFLGNAWII--LIP----FAIFL------------IIKV---------LNFFCV--MVKGF---------
320	GC_00000003		S_kunkelii_contigs	649	3	99	36	0	0.879790465421209	0.714680102060317	0.788686542658566					------------------------------------------------MLGMYLTTAVNFL---VNTPKTMTEGMTGIWTGLTSALWKVKDGVTNILPEIMVFLGDAWII--LIP----FAIFC------------IIKI---------LNFFRI--MVKGV---------
321	GC_00000003		S_kunkelii_contigs	1567	3	99	36	0	0.879790465421209	0.714680102060317	0.788686542658566					------------------------------------------------MLGMYLTTAVNFL---ANKPKTMTEGMTGIWTGLTSALWKVK---------------------------------------------------------------------------------
322	GC_00000003		S_kunkelii_contigs	879	3	99	36	0	0.879790465421209	0.714680102060317	0.788686542658566					------------------------------------------------MLGMYLTTAVNFL---ANTPKTMSEDMTGIWTGLSSALWKVKEDITNILPEIMVFLGDTWII--LIPPLLMIVLFY------------LMKVICIL-----MELVLT--MRKKFIVVKYRELF
323	GC_00000003		S_kunkelii_contigs	1119	3	99	36	0	0.879790465421209	0.714680102060317	0.788686542658566					---------------------------------------------------MYLTTAVNFL---ANTPKTMSEGMNGIWTGLTSALWKVKEGITNILPEIMVFLGNAWII--LIL----FAI-----------------------------FF-------DY---------
324	GC_00000003		S_kunkelii_contigs	1030	3	99	36	0	0.879790465421209	0.714680102060317	0.788686542658566					------------------------------------------------MLGMYSTTAVNFL---GNTPKTMTEGMTGIWTGLTSALWKVKEGITNILPEIMVF--------------------------------------------------------------------
325	GC_00000003		S_kunkelii_contigs	1504	3	99	36	0	0.879790465421209	0.714680102060317	0.788686542658566					------------------------------------------------MLGMYLTKAVNFL---ANTPKTMTEGMIGIWTGLTSALWKVKEVITNILPEIMVFLGDAWII--LIP----FAFFW------------LLKY-------------------------------
326	GC_00000003		S_kunkelii_contigs	1149	3	99	36	0	0.879790465421209	0.714680102060317	0.788686542658566					------------------------------------------------MLGMYLTTAVNFL---TNTPKTMTEGMAGIWTGLTSTLWKVKEGITNILPEIMVFLGDAWII--LIP----FAIFL------------IIKV---------LNFFRL--MVKGF---------
327	GC_00000003		S_kunkelii_contigs	1193	3	99	36	0	0.879790465421209	0.714680102060317	0.788686542658566					------------------------------------------------MLGMYLTTAVNFL---ANTPKTMTEGMTSIWTGLISVLWKVKEGITNILPEIMVFLGDTWII--LIPPRLMIVLFY------------LIKVICIL-----MELVLT--MRKKLIVVKYRELF
328	GC_00000003		S_kunkelii_contigs	206	3	99	36	0	0.879790465421209	0.714680102060317	0.788686542658566					------------------------------------------------MLGMYLTTAVNFL---ANKPKNITEGMNGIWTGLTSALWKVK---------------------------------------------------------------------------------
329	GC_00000003		S_kunkelii_contigs	1142	3	99	36	0	0.879790465421209	0.714680102060317	0.788686542658566					------------------------------------------------MLGMYLTTAVNFLITTAPTPKTMTEGMTGIWTGLTSALWKFKDGVTNILPEIMVFLGDAWII--LIP----FAIFC------------IIKI---------LNFFRI--MVKGV---------
330	GC_00000003		S_kunkelii_contigs	585	3	99	36	0	0.879790465421209	0.714680102060317	0.788686542658566					------------------------------------------------MLGMYLTTAVNFLTTTAPTPKTMTEGMTGIWTGLTSALWKVKDGVTNILPEIMVFLGDAWII--LIP----FAIFC------------IIKI---------LNFFRI--MVKGV---------
331	GC_00000003		S_kunkelii_contigs	1697	3	99	36	0	0.879790465421209	0.714680102060317	0.788686542658566					------------------------------------------------MLGMYLTTAVNFLTTTAPTPKTMTEGMTGIWTGLTSALWKVKEGITNILPEIMVFLGDAWII--LIP----FAIFC------------IIKI---------LNFFRI--MVKGV---------
332	GC_00000003		S_kunkelii_contigs	849	3	99	36	0	0.879790465421209	0.714680102060317	0.788686542658566					------------------------------------------------MLGMYLTTAVNFLTTTTPTPKTMTEGMTGIWTGLTSALWKVKDGVTNILPEIMVFLGDAWII--LIP----FAIFC------------IIKI---------LNFFRI--MVKGV---------
333	GC_00000003		S_kunkelii_contigs	1280	3	99	36	0	0.879790465421209	0.714680102060317	0.788686542658566					------------------------------------------------MLGMYLTTAVNFLTTTAPTPKNMTEGMTGIWTGLTSALWKVKDGVTNILPEIMVFLGDAWII--LIP----FAIFC------------IIKI---------LNFFRI--MVKGV---------
334	GC_00000003		S_kunkelii_contigs	1479	3	99	36	0	0.879790465421209	0.714680102060317	0.788686542658566					----------------------------------------------------------------------MTEGMTGVWTGLSSALWKVKEGITNILPEIMVFLGDAWII--LIP----FAIFL------------IIKV---------LNFFRV--MVKGI---------
335	GC_00000003		S_kunkelii_contigs	714	3	99	36	0	0.879790465421209	0.714680102060317	0.788686542658566					------------------------------------------------MLGMYLTTAVNFLTTTAPTPKTMTEGMTGIWTGLTSALWKVKDGVTNILPEIMVFFRRCVNY---------FNSVC------------YI-------------LYYK--NIKFFPYYG-----
336	GC_00000003		S_kunkelii_contigs	628	3	99	36	0	0.879790465421209	0.714680102060317	0.788686542658566					------------------------------------------------MLGMYLITAVNFL--TAPTPKTMTEGMTGIWTGLSSVLWKVKEGIINILPEIMVFLGKAWII--LIP----FAIFL------------IIKV---------LSFFRV--MVKGI---------
337	GC_00000003		S_kunkelii_contigs	1791	3	99	36	0	0.879790465421209	0.714680102060317	0.788686542658566					------------------------------------------------MLGMYLTTTVNFL--TVPTPKTMTEGMTGIWTGL-------------------------------------------------------------------------------F---------
338	GC_00000003		S_phoeniceum_contigs	202	3	99	36	0	0.879790465421209	0.714680102060317	0.788686542658566					------------------------------------------------MLGMYLTTAFNFL--TAPTPKTMTEGMTGIWTGLTSALWKVKEGITNILPEIMVFLGEAWII--LIP----FAIFC------------IIKI---------LNFFRV--MVKGF---------
339	GC_00000003		S_phoeniceum_contigs	859	3	99	36	0	0.879790465421209	0.714680102060317	0.788686542658566					------------------------------------------------MLGMYLTTAFNFL--TAPTPKTMTEGMTGIWTGLTSALWKVKEGITNILPEIMVFLGEAWII--LIP----FAIFC------------IIKI---------LNFFRV--MVKGF---------
340	GC_00000003		S_phoeniceum_contigs	995	3	99	36	0	0.879790465421209	0.714680102060317	0.788686542658566					------------------------------------------------MLGMYLTTAFNFL--TAPTPKTMTEGMTGIWTGLTSALWKVKEGITNILPEIMVFLGEAWII--LIP----FAIFC------------IIKI---------LNFFRV--MVKGF---------
341	GC_00000003		S_phoeniceum_contigs	1397	3	99	36	0	0.879790465421209	0.714680102060317	0.788686542658566					------------------------------------------------MLGMYLTTAFNFL--TAPTPKTMTEGMTGIWTGLTSALWKVKEGITNILPEIMVFLGEAWII--LIP----FAIFC------------IIKI---------LNFFRV--MVKGF---------
342	GC_00000003		S_phoeniceum_contigs	1532	3	99	36	0	0.879790465421209	0.714680102060317	0.788686542658566					------------------------------------------------MLGMYLTTAFNFL--TAPTPKTMTEGMTGIWTGLTSALWKVKEGITNILPEIMVFLGEAWII--LIP----FAIFC------------IIKI---------LNFFRV--MVKGF---------
343	GC_00000003		S_phoeniceum_contigs	1687	3	99	36	0	0.879790465421209	0.714680102060317	0.788686542658566					------------------------------------------------MLGMYLTTAFNFL--TAPTPKTMTEGMTGIWTGLTSALWKVKEGITNILPEIMVFLGEAWII--LIP----FAIFC------------IIKI---------LNFFRV--MVKGF---------
344	GC_00000003		S_phoeniceum_contigs	1756	3	99	36	0	0.879790465421209	0.714680102060317	0.788686542658566					------------------------------------------------MLGMYLTTAFNFL--TAPTPKTMTEGMTGIWTGLTSALWKVKEGITNILPEIMVFLGEAWII--LIP----FAIFC------------IIKI---------LNFFRV--MVKGF---------
345	GC_00000003		S_phoeniceum_contigs	2099	3	99	36	0	0.879790465421209	0.714680102060317	0.788686542658566					------------------------------------------------MLGMYLTTAFNFL--TAPTPKTMTEGMTGIWTGLTSALWKVKEGITNILPEIMVFLGEAWII--LIP----FAIFC------------IIKI---------LNFFRV--MVKGF---------
346	GC_00000003		S_phoeniceum_contigs	2377	3	99	36	0	0.879790465421209	0.714680102060317	0.788686542658566					------------------------------------------------MLGMYLTTAFNFL--TAPTPKTMTEGMTGIWTGLTSALWKVKEGITNILPEIMVFLGEAWII--LIP----FAIFC------------IIKI---------LNFFRV--MVKGF---------
347	GC_00000003		S_phoeniceum_contigs	644	3	99	36	0	0.879790465421209	0.714680102060317	0.788686542658566					------------------------------------------------MLGMYLTTAFNFL--TAPTPKTMTEGMTGIWTGLSSALWKVKEGITNILPEIMVFLGEAWII--LIP----FAIFC------------IIKI---------LNFFRV--MVKGF---------
348	GC_00000003		S_phoeniceum_contigs	1822	3	99	36	0	0.879790465421209	0.714680102060317	0.788686542658566					------------------------------------------------MLGMYLTTAFNFL--TAPTPKTMTEGMTGIWTGLSSALWKVKEGITNILPEIMVFLGEAWII--LIP----FAIFC------------IIKI---------LNFFRV--MVKGF---------
349	GC_00000003		S_phoeniceum_contigs	811	3	99	36	0	0.879790465421209	0.714680102060317	0.788686542658566					------------------------------------------------MLGMYLTTAFNFL--TAPTPKTMTEGMTGIWTGLTSALWKVKEGITNILPEIMVFLGEAWII--LIP----FAIFC------------IIKI---------LNWFRV--MVKGF---------
350	GC_00000003		S_phoeniceum_contigs	1988	3	99	36	0	0.879790465421209	0.714680102060317	0.788686542658566					------------------------------------------------MLGMYLTTAFNFL--TAPTPKTMTEGMTGIWTSLTSALWKVKEGITNILPEIMVFLGEAWII--LIP----FAIFC------------IIKI---------LNFFRV--MVKGF---------
351	GC_00000003		S_phoeniceum_contigs	2025	3	99	36	0	0.879790465421209	0.714680102060317	0.788686542658566					------------------------------------------------MLGMYLTTAFNFL--TAPTPKTMTEGMTGIWTGLTSALWKVKEGITNILPEIMVFLGEAWII--LIP----FAIFC------------IIKI---------LNFFRV--MVKRF---------
352	GC_00000003		S_phoeniceum_contigs	1204	3	99	36	0	0.879790465421209	0.714680102060317	0.788686542658566					------------------------------------------------MLGMYLTTAFNFL--TAPTLKTMTEGMTGIWTGLTSALWKVKEGITNILPEIMVFLGEAWII--LIP----FAIFC------------IIKI---------LNFFRV--MVKGF---------
353	GC_00000003		S_phoeniceum_contigs	2064	3	99	36	0	0.879790465421209	0.714680102060317	0.788686542658566					------------------------------------------------MLGMYLTTAFIFL--TAPTPKTMTEGMTGIWTGLTSALWKVKEGITNILPEIMVFLGEAWII--LIP----FAIFC------------IIKI---------LNWFRV--MVKGF---------
354	GC_00000003		S_phoeniceum_contigs	800	3	99	36	0	0.879790465421209	0.714680102060317	0.788686542658566					------------------------------------------------MLGMYLTTGVNFL--TAPTPKTMTEGMTGIWTGLTSALWKVKEGITNILPEIMVFLGEAWII--LIS----FAIFC------------IIKI---------LNFFRV--MVKGF---------
355	GC_00000003		S_phoeniceum_contigs	350	3	99	36	0	0.879790465421209	0.714680102060317	0.788686542658566					------------------------------------------------MLGMYLTTAFNFLTVTTPTPKTMSEGMTGIWTGLTSALWKVKEGITNILPEIMVFLGEAWII--LIP----FAIFC------------IIKI---------LNFFRV--MVKGF---------
356	GC_00000003		S_phoeniceum_contigs	1494	3	99	36	0	0.879790465421209	0.714680102060317	0.788686542658566					------------------------------------------------MLGMYLTTAFNFLTVTTPTPKTMSEGMTGIWTGLTSALWKVKEGITNILPEIMVFLGEAWII--LIP----FAIFC------------IIKI---------LNFFRV--MVKGF---------
357	GC_00000003		S_phoeniceum_contigs	684	3	99	36	0	0.879790465421209	0.714680102060317	0.788686542658566					MPTWLTTIFSVVIILGIFAWIGLSIYQKIKQIRGKKKEKKLKERRIKKMLGMYLTTAVNFL--TAPTPKTMTEGMTGIWTGLTSALWKVKEVITNILPEIMVFLGGAWII--LIP----FAIFC------------IIKI---------LNFFRV--MVKGF---------
358	GC_00000003		S_phoeniceum_contigs	2370	3	99	36	0	0.879790465421209	0.714680102060317	0.788686542658566					------------------------------------------------MLGMYLTTAVNFL--TAHTPKTMTEGMTGIWTGLSSALWKVKEGITNILPEIMVFLGDDWVI--LLR---------------------KIRI-------------------------------
359	GC_00000003		S_phoeniceum_contigs	2113	3	99	36	0	0.879790465421209	0.714680102060317	0.788686542658566					------------------------------------------------MLGMYLTTAVNFL--TAHTPKTMTEGMTGIWTGLSSALWKFKEGITNILPEIMVFFGDAWII--LIP----FAIFV------------IIKV---------LKFFRV--MVKGF---------
360	GC_00000003		S_phoeniceum_contigs	1834	3	99	36	0	0.879790465421209	0.714680102060317	0.788686542658566					------------------------------------------------MLGMYLTTAVNFLTATTPTPKTMTECMTGIWTGLYSALWKVKEGITNILPEIMVFLGEAWII--LIP----FAIFC------------IIKI---------LNFFRV--MVKGF---------
361	GC_00000003		S_phoeniceum_contigs	358	3	99	36	0	0.879790465421209	0.714680102060317	0.788686542658566					---------------------------------------------------MYLTTAFNFLTATTPTPKTMTEGMTGIWTGLSSALWKVKEDITNILPEIMVFLGEAWII--LIP----FAIFC------------IIKV---------LNFFRV--MVKGF---------
362	GC_00000003		S_phoeniceum_contigs	290	3	99	36	0	0.879790465421209	0.714680102060317	0.788686542658566					------------------------------------------------MLGMYLTTAVNFL--TAPTPKTMTEGMTGIWTGLSSALWKVKEGITNILPEIMVFF--RWCVNYFNS----VCIFL------------IIKV---------LNFFRV--MVKGF---------
363	GC_00000003		S_phoeniceum_contigs	310	3	99	36	0	0.879790465421209	0.714680102060317	0.788686542658566					----------------------------------------------------------------------MTEGMTGIWKGLTSALWKVKEGITNILPEIMVFLGEAWII--LIP----FAIFC------------IIKI---------LNFFRV--MVKGF---------
364	GC_00000003		S_phoeniceum_contigs	149	3	99	36	0	0.879790465421209	0.714680102060317	0.788686542658566					---------------------------------------------------MYLTTAVNFL--TAPTPKTMTEGMTGIWTGLTSALWKVKEGITNILPEIMVFLGEAWII--LIP----FAIFCMYNVRWSDKKTTLVRV---------VFLFEIKQLLKGGNDN------
365	GC_00000003		S_phoeniceum_contigs	450	3	99	36	0	0.879790465421209	0.714680102060317	0.788686542658566					---------------------------------------------------MHLTTAVNFL--TAPTPKTMTEGMTGIWTGLSSELWKVKEGITNILPEIMVFLGEAWII--LIP----FAIFC------------IIKI---------LNWFRV--MVKGF---------
366	GC_00000003		S_phoeniceum_contigs	384	3	99	36	0	0.879790465421209	0.714680102060317	0.788686542658566					------------------------------------------------MLGMYLTTAFNFL--TAPTPKTMTEGMTGIWTGLTSALWKVKEGITNILP-------------------------------------------------------------------------
367	GC_00000003		S_phoeniceum_contigs	1635	3	99	36	0	0.879790465421209	0.714680102060317	0.788686542658566					------------------------------------------------MLGMYLTTAFNFLTSTTPTPKTMTEGMTGIWTGLTSALWKVKKGITNILPEIMVFLGEA----------------------------------------------------------------
368	GC_00000003		S_phoeniceum_contigs	513	3	99	36	0	0.879790465421209	0.714680102060317	0.788686542658566					------------------------------------------------MLGMYLTTAFNFL--TAPTPKTMTEGMTGIWTGLSSALWKVK------------------------------------------------KV-------------------------------
369	GC_00000003		S_phoeniceum_contigs	1521	3	99	36	0	0.879790465421209	0.714680102060317	0.788686542658566					------------------------------------------------MLGMYLTTAFNFL--TAPTPKTMTEGMTGIWTGLSSA--------------------------------------------------------------------------------------
370	GC_00000003		S_phoeniceum_contigs	808	3	99	36	0	0.879790465421209	0.714680102060317	0.788686542658566					------------------------------------------------MLGMYLTTAFNFLTVTTPTPKTMSEGMTGIWTGLTSALWKVKEGITNILCRNHIHF----------V----FLVFT------------VLES----------KFF------------------
371	GC_00000004		S_citri_contigs	179	3	95	41	0	0.69112719742619	0.728729678700509	0.709430519356978					---------------MYQKPSYKKNINVENCF-IRREFIVFRTDKASFINLPNH-NRHIGFWLSNKFIYPSEKNCNQVAIGLIYDNYYSI-VKYDENLKRNIWKSLTGTELINLYNQYKQNYSTNMKKALFSSEPKKVKT----NKNNFTNLSVEKKEQLIKDLKSLN
372	GC_00000004		S_citri_contigs	851	3	95	41	0	0.69112719742619	0.728729678700509	0.709430519356978					---------------MYQKPSYKKNINVENCF-IRREFIVFRTDKASFINLPNH-NRHIGFWLSNKFIYPSEKNCNQVAIGLIYDNYYSI-VKYDENLKRNIWKSLTGTELINLYNQYKQNYSTNMKKALFSSEPKKVKT----NKNNFTNLSVEKKEQLIKDLKSLN
373	GC_00000004		S_citri_contigs	1252	3	95	41	0	0.69112719742619	0.728729678700509	0.709430519356978					---------------MYQKPSYKKNINVENCF-IRREFIVFRTDKASFINLPNH-NRHIGFWLSNKFIYPSEKNCNQVAIGLIYDNYYSI-VKYDENLKRNIWKSLTGTELINLYNQYKQNYSTNMKKALFSSEPKKVKT----NKNNFTNLSVEKKEQLIKDLKSLN
374	GC_00000004		S_citri_contigs	1680	3	95	41	0	0.69112719742619	0.728729678700509	0.709430519356978					---------------MYQKPSYKKNINVENCF-IRREFIVFRTDKASFINLPNH-NRHIGFWLSNKFIYPSEKNCNQVAIGLIYDNYYSI-VKYDENLKRNIWKSLTGTELINLYNQYKQNYSTNMKKALFSSEPKKVKT----NKNNFTNLSVEKKEQLIKDLKSLN
375	GC_00000004		S_citri_contigs	1257	3	95	41	0	0.69112719742619	0.728729678700509	0.709430519356978					MFVQCSATESELIWVMYQKPSYKKNINVENCF-IRREFIVFRTDKASFIKLPNH-NRHIGFWLSNKFIYPSEKNCNQVAIGLIYDNYYPI-VKYDENLKRNIWKSLTGTELINLYNQYKQNYSTKMKKALFSSEPKKVKT----NKNNLTNLSVEKKEQLIKDLKSLN
376	GC_00000004		S_citri_contigs	1657	3	95	41	0	0.69112719742619	0.728729678700509	0.709430519356978					---------------MYQKPSYKKNINVENCF-IRREFIVFRTDKASFINLPNH-NRHIGFWLSNKFIYPSEKNCNQVAIGLIYDNYYPI-VKYDENLKRNIWKSLTGTELINLYNQYKQNYSTKMKKALFSSEPKKVKT----NKNNLTNLSVEKEQELINDLKDLN
377	GC_00000004		S_citri_contigs	777	3	95	41	0	0.69112719742619	0.728729678700509	0.709430519356978					MFVQCSATESELIWVMYQKPSYKKNINVENHF-IRREFIVFRTDKASFINLPNH-NRHIGFWLSNKFIYPSEKNCNQVAIGLIYDNYYSI-VKYDENLKRNIWKSLTGTELINLYNQYKQNYSTNMKKALFSSEPKKVKT----NKNNFTNLSVEKKNN---------
378	GC_00000004		S_citri_contigs	706	3	95	41	0	0.69112719742619	0.728729678700509	0.709430519356978					---------------MYQKPSYKKNINVENYF-IRREFIVFRTDKASFINLPNH-NRHIGFWLSNKFIYPSEKHSEQVAIGLIYDNYYSI-VKYDENLKRNIWKSLTGTELINLYNQYKQNYSTNMKKALFSSEPKKVKT----NKNNFTNLSVEKKNN---------
379	GC_00000004		S_citri_contigs	636	3	95	41	0	0.69112719742619	0.728729678700509	0.709430519356978					---------------MYQKPSYKKNINVENYF-IRREFIVFRTDKASFINLPNH-NRHIGFWLSNKFIYPSEKHSEQVAIGLIYDNYYSI-VKYDENLKRNIWKSLTGTELINLYNQYKQNYSTNMKEALFSSEPKKVKT----NKNNLTNLSVEKKNN---------
380	GC_00000004		S_citri_contigs	1668	3	95	41	0	0.69112719742619	0.728729678700509	0.709430519356978					-----------------MSNFVKKNHNVENYF-ISKEFIPFTTEKASFINLPNH-NRHIGFWLSNKFIYPSEKHLEQVAICLIYDNYYPI-VKYDENLKRNIWKSLTGTELINLYNQYKQNYSTKMKKALFSSEPKKVKT----NKNNLTNLSVEKEQELINDLKDLN
381	GC_00000004		S_citri_contigs	1630	3	95	41	0	0.69112719742619	0.728729678700509	0.709430519356978					--------------MIKLSNFVKKNKNIENCF-ISKEFIPFVTEKASFINLPNH-NCHIGFWLSNKFIYPSEKNSNQVAIRLIYDNSYFI-VKYDENLKRNIWKRLTGTKLINLYNQYKQNYSTNMKETLFSSEPKKLKT----NKNNLANLSVEKEEQLIKDLKSLN
382	GC_00000004		S_citri_contigs	1081	3	95	41	0	0.69112719742619	0.728729678700509	0.709430519356978					-----------------MSNFVKKNQNVENYF-ISKEFIPFTTDKASFINLPNH-NRHIGFWLSNKFIYPSEKHSEQVAIGLIYDNSYPI-VKYDENLKRHIWKYLTGTELINLYNQYKQNYFTKMKKALFLSEPKKVKA--SNNNNNLTNWSVEKEQELINDLKDLN
383	GC_00000004		S_citri_contigs	289	3	95	41	0	0.69112719742619	0.728729678700509	0.709430519356978					-----------------MSNFVKKNHNVENYF-ISKEFIPFTTEKASFINLPNH-NRHIGFWLSNKFIYPSEKHLEQVAIGLIYDNYYSI-VKYDENLKRNIWKYLTGTELINLYNQYKQNYFTKMKKALFSSEPKKVKA--NNNNNNLTNWSVEKEQELINDLKDLN
384	GC_00000004		S_citri_contigs	1970	3	95	41	0	0.69112719742619	0.728729678700509	0.709430519356978					-----------------MSNFVKKNHNVENYF-ISKEFIPFTTEKASFINLPNH-NRHIGFWLSNKFIYPSEKHLEQVAIGLIYDNYYSI-VKYDENLKRNIWKYLTGTELINLYNQYKQNYFTKMKKALFSSEPKKVKA--NNNNNNLTNWSVEKEQELINDLKDLN
385	GC_00000004		S_citri_contigs	1316	3	95	41	0	0.69112719742619	0.728729678700509	0.709430519356978					-----------------MSNFVKKNQNVENYF-ISKEFIPFATEKASFINLPNH-NRHIGFWLSNKFIYPSEKHSEQVAIGLIYDNSYPI-VKYDENLKRNIWKYLTGTELINLYNQYKQNYFTKMKKALFLSEPKKVKA--NNNNNNLTNWSVEKEQELINDLKDLN
386	GC_00000004		S_citri_contigs	109	3	95	41	0	0.69112719742619	0.728729678700509	0.709430519356978					-----------------MSNFVKKNHNVENYF-ISKEFIPFTTEKASFINLPNH-NRHIGFWLSNKFIYPSEKHLEQVAIGLIYDNSYPI-VKYDENLKRNIWKYLTGTELINLYNQYKQNYFTKMKKALFSSEPKKVKA--NNNNNNLTNWSVEKEQELINDLKDLN
387	GC_00000004		S_citri_contigs	903	3	95	41	0	0.69112719742619	0.728729678700509	0.709430519356978					-----------------MSNFVKKNHNVENYF-ISKEFIPFTTEKASFINLPNH-NRHIGFWLSNKFIYPSEKHLEQIAIGLIYDNSYPI-VKYDENLKRNIWKYLTGTELINLYNQYKQNYFTKMKKALFSSEPKKVKA--NNNNNNLTNWSVEKEQELINDLKDLN
388	GC_00000004		S_citri_contigs	1897	3	95	41	0	0.69112719742619	0.728729678700509	0.709430519356978					-----------------MSNFVKKNHNVENYF-ISKEFIPFTTEKASFINLPNH-NRHIGFWLSNKFIYPSEKHLEQIAIGLIYDNSYPI-VKYDENLKRNIWKYLTGTELINLYNQYKQNYFTKMKKALFSSEPKKVKA--NNNNNNLTNWSVEKEQELINDLKDLN
389	GC_00000004		S_citri_contigs	918	3	95	41	0	0.69112719742619	0.728729678700509	0.709430519356978					-----------------MSNFVKKNHNVENYF-ISKEFIPFTTEKASFINLPNH-NRHIGFWLSNKFIYPSEKHSKQVAIGLIYDNSYPI-VKYDENLKRHIWKYLTGTELINLYNQYKQNYFTKMKKALFSSEPKKVKA--NNNNNNLTNWSVEKEQELINDLKDLN
390	GC_00000004		S_citri_contigs	1402	3	95	41	0	0.69112719742619	0.728729678700509	0.709430519356978					-----------------MSNFVKKNHNVENYF-ISKEFIPFTTEKASFINLPNH-NRHIGFWLSNKFIYPSEKHSKQVAIGLIYDNSYPI-VKYDENLKRHIWKYLTGTELINLYNQYKQNYFTKMKKALFSSEPKKVKA--NNNNNNLTNWSVEKEQELINDLKDLN
391	GC_00000004		S_citri_contigs	1851	3	95	41	0	0.69112719742619	0.728729678700509	0.709430519356978					-----------------MSNFVKKNQNVENYF-ISKEFISFTTEKASFINLPNH-NRHIGFWLSNKFIYPSEKHSEQVAICLIYDNSYPI-IKYDENLKRNIWKYLTGTELINLYNQYKQNYFTKMKKALFLSEPKKVKA--NNNNNNLTNWSVEKEQELINDLESLN
392	GC_00000004		S_citri_contigs	879	3	95	41	0	0.69112719742619	0.728729678700509	0.709430519356978					-----------------MSNFVKKNQNVENYF-ISKEFIPFTTEKASFINLPNH-NRHIGFWLSNKFIYPSEKHLEQVAIGLIYDNSYPI-VKYDENLKRNIWKYLTGTELINLYNQYKQNYFTKMKKALFSSEPKKVKT--NNNNNNLTNWSVEKEQELINDLKDLN
393	GC_00000004		S_citri_contigs	2063	3	95	41	0	0.69112719742619	0.728729678700509	0.709430519356978					-----------------MSNFVKKNQNVENYF-ISKEFIPFTTEKASFINLPNH-NRHIGFWLSNKFIYPSEKHLEQVAIGLIYDNSYPI-VKYDENLKRNIWKYLTGTELINLYNQYKQNYFTKMKKALFSSEPKKVKT--NNNNNNLTNWSVEKEQELINDLKDLN
394	GC_00000004		S_citri_contigs	1053	3	95	41	0	0.69112719742619	0.728729678700509	0.709430519356978					-----------------MSNFVKKNHNVENYF-ISKEFIPFTTEKASFINLPNH-NRHIGFWLSNKFIYPSEKHLEQIAIGLIYDNSYPI-VKYDENLKRNIWKYLTETELINLYNQYKQNYFTKMKKALFSSEPKKVKA--NNNNNNLTNWSVEKEQELINDLKDLN
395	GC_00000004		S_citri_contigs	756	3	95	41	0	0.69112719742619	0.728729678700509	0.709430519356978					--------------MIKLSNFVKKNQNIENYF-ISKEFIPFTTDKASFINLPNH-NRHIGFWLSNKFIYPSEKHSEQVAIGLIYDNSYPI-VKYDENLKRNIWKSLTGTELINLYNQYKQNYFTKMKEALFSSETKKVKT--NNNNNNLTNWSAEKEQELINDLKDLN
396	GC_00000004		S_citri_contigs	1542	3	95	41	0	0.69112719742619	0.728729678700509	0.709430519356978					-----------------MSNFVKKNQNVENYF-ISKEFIPFTTDKASFINLPNH-NRHIGFWLSNKFIYPSEKHSEQVAIGLIYVNSYPI-IKYDENLKRNIWKYLTGTELINLYNQYKQNYFTKMKKALFLSEPKKVKA--NNNNNNLTNWTQ--------------
397	GC_00000004		S_citri_contigs	1110	3	95	41	0	0.69112719742619	0.728729678700509	0.709430519356978					-----------------MSNFVKKNHNVENYF-ISKEFIPFTTEKASFINLPNH-NRHIGFWLSNKFIYPSEKHLEQVAIGLIYDNSYPI-VKYDENLKRNIWKYLTGTELINLYNQYKQNYFTKMKKALFSSEPKKVKA--NNNNNNFTNLSVEKKNN---------
398	GC_00000004		S_citri_contigs	1566	3	95	41	0	0.69112719742619	0.728729678700509	0.709430519356978					-----------------------------------------------------------------------------------------------------------------------------MKKALFLSEPKKVKA--NNNNNNLTNWSVEKEQELINDLKDLN
399	GC_00000004		S_citri_contigs	898	3	95	41	0	0.69112719742619	0.728729678700509	0.709430519356978					-----------------MSNFVKKNQNVENYF-ISKEFISFTTEKASFINLPNH-NRHIGFWLSNKFIYPSEKHSEQVAIGLIYDNSYPI-VKYDENLKRYIWKYLTGTELINLYNQYKQNYFTKMKKALFLS-----------------------------------
400	GC_00000004		S_citri_contigs	1311	3	95	41	0	0.69112719742619	0.728729678700509	0.709430519356978					-----------------MSNFIKKNQNVENYF-ISKGFIPFTTDKASFINLPNH-NRHIGFWLSNKFIYPSEKHSEQVAIGLIYDNSYPI-VKYDENLKRHIWKYLTGTELINLYNQYKQNYFTKMKEALFSSEPKKVKANNNNNNNNLTNWSVEKVQELINDLESLN
401	GC_00000004		S_citri_contigs	1748	3	95	41	0	0.69112719742619	0.728729678700509	0.709430519356978					-----------------MSNFVKKNQNVENYF-ISKGFIPFTTDKASFINLPNH-NRHIGFWLSNKFIYSSEKHSEQVAIGLIYDNSYPI-VKYDENLKRHIWKYLTGTELINLYNQYEQNYFTKMKKALFEVLKK--------NKN---------------------
402	GC_00000004		S_citri_contigs	1140	3	95	41	0	0.69112719742619	0.728729678700509	0.709430519356978					--------------------------------------------------------------------------MEQVAIGLIYDNSYPI-VKYDENLKRNIWKYLTGTELINLYNQYKQNYFTNMKEALFSSEPKKVKA--NNNNNNLTNWSIEKEEQLIKDLKSLN
403	GC_00000004		S_citri_contigs	2022	3	95	41	0	0.69112719742619	0.728729678700509	0.709430519356978					--------------------------------------------------------------------------MEQVAIGLIYDNSYPI-VKYDENLKRNIWKYLTGTELINLYNQYKQNYFTKMKKALFSSEPKKVKT--NNNNNNLTNWSVEKEQELINDLKDLN
404	GC_00000004		S_kunkelii_contigs	1613	3	95	41	0	0.69112719742619	0.728729678700509	0.709430519356978					---------------MYQKPSYKKNINVENCF-IRREFIVFRTDKASFINLPNH-NRHIGFWLSNKFIYPSEKNCNQVAIGLIYDNYYSI-VKYDENLKRNIWKSLTGTELINLYNQYKQNYSTNMKKALFSSEPKKVKT----NKNNFTNLSVEKKEQLIKDLKSLN
405	GC_00000004		S_kunkelii_contigs	418	3	95	41	0	0.69112719742619	0.728729678700509	0.709430519356978					-----------------MSNFVKKNQNVENYF-ISKEFIPFKTDKASFINLPNH-NRHIGFWLSNKFIYSSEKHSEQVAIGLIYDNSYPI-IKYDENLKRNIWKYLTGTELINLYNQYKQNYFTKMKEALFLSEPKKVKA--NNKNNNLINWTVEKEQQLIKDLEDLN
406	GC_00000004		S_kunkelii_contigs	1023	3	95	41	0	0.69112719742619	0.728729678700509	0.709430519356978					-----------------MSNYIKKNQNIENYF-ISKEFIPFTTDKASFINLPNH-NRHIGFWLSNKFIYPSEKHSEQVAIGLIYDNSYPI-IKYDENLKRNIWKYLTGTELINLYNQYKQNYFTKMKEALFSSEPKKVKV--NNNNNNLINWTVEKEQQLIKDLEDLN
407	GC_00000004		S_kunkelii_contigs	583	3	95	41	0	0.69112719742619	0.728729678700509	0.709430519356978					-----------------MSNYIKKNQNIENYF-ISKEFIPFTTDKASFINLPNH-NRHIGFWLSNKFIYPSEKHSEQVAIGLIYDNSYPI-IKYDENLKRNIWKYLTGTELINLYNQYKQNYFTKMKEALFSSEPKKVKA--NNNNNNLINWTVEKEQQLIKDLEDLN
408	GC_00000004		S_kunkelii_contigs	1139	3	95	41	0	0.69112719742619	0.728729678700509	0.709430519356978					-----------------MSNYIKKNQNIENYF-ISKEFIPFTTDKASFINLPNH-NRHIGFWLSNKFIYPSEKHSEQVAIGLIYDNSYPI-IKYDENLKRNIWKYLTGTELINLYNQYKQNYFTKMKEALFSSEPKKVKA--NNNNNNLINWTVEKEQQLIKDLEDLN
409	GC_00000004		S_kunkelii_contigs	1282	3	95	41	0	0.69112719742619	0.728729678700509	0.709430519356978					-----------------MSNYIKKNQNIENYF-ISKEFIPFTTDKASFINLPNH-NRHIGFWLSNKFIYPSEKHSEQVAIGLIYDNSYPI-IKYDENLKRNIWKYLTGTELINLYNQYKQNYFTKMKEALFSSEPKKVKA--NNNNNNLINWTVEKEQQLIKDLEDLN
410	GC_00000004		S_kunkelii_contigs	565	3	95	41	0	0.69112719742619	0.728729678700509	0.709430519356978					-----------------MSNYIKKNQNIENYF-ISKEFIPFTTDKASFINLPNH-NRHIGFWLSNKFIYPSEKHSEQVAIGLIYDNSYPI-IKYDENLKRNIWKYLTGTELINLYNQYKQNYFTKMKEVLFSSDPKKVKV--NNNNNNLINWTVEKEQQLIKDLEDLN
411	GC_00000004		S_kunkelii_contigs	1699	3	95	41	0	0.69112719742619	0.728729678700509	0.709430519356978					-----------------MSNYIKKNQNIENYF-ISKEFIPFTTDKASFINLPNH-NRHIGFWLSNRFIYPSEKHSEQVAIGLIYDNSYPI-IKYDENLKRNIWKYLTGTELINLYNQYKQNYFTKMKEALFSSEPKKVKA--NNNNNNLINWTVEKEQQLIKDLEDLN
412	GC_00000004		S_kunkelii_contigs	1421	3	95	41	0	0.69112719742619	0.728729678700509	0.709430519356978					-----------------MSNFVKKNQNIENYF-ISKEFIPFTTDKASFINLPNH-NRHIGFWLSNKFIYPSEKHSEQVAIGLIYDNSYPI-IKYDENLKRNIWKYLTGTELINLYNQYKQNYFTKMKEALFSSEPKKVKA--NNNNNNLINWTVEKEQQLIKDLEDLN
413	GC_00000004		S_kunkelii_contigs	851	3	95	41	0	0.69112719742619	0.728729678700509	0.709430519356978					-----------------MSNYIKKNQNIENYF-ISKEFIPFTTDKASFINLPNH-NRHIGFWLSNKLIYPSEKHSEQVAIGLIYDNSYPI-IKYDENLKRNIWKYLTGTELINLYNQYKQNYFTKMKEALFSSEPKKVKA--NNNNNNLINWTVEKEQQLIKDLEDLN
414	GC_00000004		S_kunkelii_contigs	1029	3	95	41	0	0.69112719742619	0.728729678700509	0.709430519356978					-----------------MSNYIKKNQNIENYF-ISKEFIPFTTDKASFINLPNH-NRHIGFWLSNKFIYSSEKHLEQVAIGLIYDNSYPI-IKYDENLKRNIWKYLTGTELINLYNQYKQNYFTKMKEALFSSEPKKVKA--NNNNNNLINWTVEKEQQLIKDLEDLN
415	GC_00000004		S_kunkelii_contigs	1565	3	95	41	0	0.69112719742619	0.728729678700509	0.709430519356978					-----------------MGNFVKKNQNIENYF-ISKEFIPFTTDKASFINLPNH-NRHIGFWLSNKFIYPSEKHSEQVAIGLIYDNSYPI-IKYDENLKRNIWKYLTGTELINLYNQYKQNYFTKMKESLFSSEPKKVKA--NNNNNNLINWTVEKEQQLIKDLEDLS
416	GC_00000004		S_kunkelii_contigs	681	3	95	41	0	0.69112719742619	0.728729678700509	0.709430519356978					-----------------------------------------------------------------------------------------------------------------------------MKEALFLSEPKKVKI--NNNNNNLINWSVEKVQELINDLESLN
417	GC_00000004		S_kunkelii_contigs	1486	3	95	41	0	0.69112719742619	0.728729678700509	0.709430519356978					-----------------------------------------------------------------------------------------------------------------------------MKKALFSSEPKKVKA--NNNNNNFTNWSVKKVQELINDLESLN
418	GC_00000004		S_kunkelii_contigs	1485	3	95	41	0	0.69112719742619	0.728729678700509	0.709430519356978					-----------------MSNFVKKNQNIENYF-ISKEFIPFTTDKASFINLPNH-NRHIGFWLSNKFIYPSEKHSEQVAIGLIYDNSYPI-VKYDENLKRQTWKYLTRTALINLYNQYII------------------------------------------------
419	GC_00000004		S_kunkelii_contigs	1121	3	95	41	0	0.69112719742619	0.728729678700509	0.709430519356978					-----------------MSNFVKKNQNIENYF-ISKEFIPFTTDKASFINLPNH-NRHIGFWLSNKFIYPSEKHSEQVAIGLIYDNSYPL-L----------------------------------------------------------------------------
420	GC_00000004		S_kunkelii_contigs	498	3	95	41	0	0.69112719742619	0.728729678700509	0.709430519356978					-----------------MSNYIKKNQNIENYF-ISKEFIPFTTDKASFINLPNH-NRHIGFWLSNKFIYPSEKHSEQVAIGLIYDNSYPI-IKYDENLKRNIWKYLIGTALINLYNQYKQYYFTKMK-----------------------------------------
421	GC_00000004		S_kunkelii_contigs	982	3	95	41	0	0.69112719742619	0.728729678700509	0.709430519356978					-----------------------------------------------------------------------------------------------------------------------------MKEALFSSEPKKVKA--NNNNNNLINWTVEKEQQLIKDLEDLN
422	GC_00000004		S_kunkelii_contigs	650	3	95	41	0	0.69112719742619	0.728729678700509	0.709430519356978					-----------------MSNYIKKNQNIENYF-ISKEFIPFTTDKASFINLPNH-NRHIGFWLSNKFIYPSEKHSEQVAIGLIYDHL---------------------------------------------------------SRQYLTKW-----EGIGSDY----
423	GC_00000004		S_kunkelii_contigs	1627	3	95	41	0	0.69112719742619	0.728729678700509	0.709430519356978					----MFIKQIFSYDMIKLINFVKKNQNVENYF-ISKEFIPFTTDKASFINLPNH-NRHIGVWLSNKFIYQIEKYSEQVAIGLIYNNSYPI-IKYDENLKRNIWKYLTGTVLINLYNQYKQNYFIQMKKVLFSS-----------------------------------
424	GC_00000004		S_kunkelii_contigs	981	3	95	41	0	0.69112719742619	0.728729678700509	0.709430519356978					-----------------MSNYIKKNQNVENYF-ISKEFIPFTTDKASFINLPNH-NRHIGFWLSNKFIYSSEKHLEQVAIGLIYDNS---------------------------------------------------------------------------------
425	GC_00000004		S_phoeniceum_contigs	221	3	95	41	0	0.69112719742619	0.728729678700509	0.709430519356978					MFAQCSVTESELIWVMYQKPSYKKNINIENYF-IRREFIVFRTDKASFINLPNH-NRHIGFWLSNKFIYPSEKNCNQVAIGLIYDNYYSI-VKYDENLKRNIWKNLTGTELINLYNQYKQNYSTNMKKALFSSEPKKVKT----NKNNLTNLSVEKKEQLIKDLKSLN
426	GC_00000004		S_phoeniceum_contigs	92	3	95	41	0	0.69112719742619	0.728729678700509	0.709430519356978					-----------------MINFVKKNKNIENCF-ISKNFISFATEKASFINLPNH-NRHIGFWLSNKFIYQSEKNCNQVAIGLIYDNSYPI-LKYDENLKRNIWKSLTGTELINLYNQYKQNYSTNMKKALFSSEPKKVKT----NKNNLTNLSVEKKEQLIKDLKSLN
427	GC_00000004		S_phoeniceum_contigs	1268	3	95	41	0	0.69112719742619	0.728729678700509	0.709430519356978					-----------------MINFVKKNKNIENCF-ISKNFISFATEKASFINLPNH-NRHIGFWLSNKFIYQSEKNCNQVAIGLIYDNSYPI-LKYDENLKRNIWKSLTGTELINLYNQYKQNYSTNMKKALFSSEPKKVKT----NKNNLTNLSVEKKEQLIKDLKSLN
428	GC_00000004		S_phoeniceum_contigs	1314	3	95	41	0	0.69112719742619	0.728729678700509	0.709430519356978					-----------------MINFVKKNKNIENCF-ISKNFISFATEKASFINLPNH-NRHIGFWLSNKFIYQSEKNCNQVAIGLIYDNSYPI-LKYDENLKRNIWKSLTGTELINLYNQYKQNYSTNMKKALFSSEPKKVKT----NKNNLTNLSVEKKEQLIKDLKSLN
429	GC_00000004		S_phoeniceum_contigs	463	3	95	41	0	0.69112719742619	0.728729678700509	0.709430519356978					--------------MIKLSNFVKKNKNIENCF-ISKGFIPFTTDKASFINLPNH-NRHIGFWLSNKFIYSSEKHSEQVAIGLIYDNSYPI-VKYDENLKRHIWKYLTGAELINLYNKYKQNYFTKIKKALFLSEPKKVKT----NKNNLTNLSIEKEEQLIKDLKSLN
430	GC_00000004		S_phoeniceum_contigs	2097	3	95	41	0	0.69112719742619	0.728729678700509	0.709430519356978					-----------------MSNFVKKNQNIENYF-ISKEFIPFKTDKASFINLPNH-NRHIGFWLSNKFIYSSEKHLEQVAIGLIYDNSYPI-VKYDENLKRNIWKYLTGTELINLYNQYKQNYFTKMKKALFLSEPKKVKA--NNNNNNLTNWSVEKEEQLINDLESLN
431	GC_00000004		S_phoeniceum_contigs	996	3	95	41	0	0.69112719742619	0.728729678700509	0.709430519356978					-----------------MSNFVKKNQNVENYF-ISKEFIPFTTDKASFINLPNH-NRHIGFWLSNKFIYSSEKHSEQVAIGLIYDNSYPI-VKYDENLKRNIWKYLTGTELINLYNQYKQNYFTKMKKALFLSEPKKVKA--NNNNNNLTNWSVEKEEQLINDLESLN
432	GC_00000004		S_phoeniceum_contigs	2026	3	95	41	0	0.69112719742619	0.728729678700509	0.709430519356978					-----------------MSNFVKKNQNVENYF-ISKEFIPFTTDKASFINLPNH-NRHIGFWLSNKFIYSSEKHSEQVAIGLIYDNSYPI-VKYDENLKRNIWKYLTGTELINLYNQYKQNYFTKMKKALFLSEPKKVKA--NNNNNNLTNWSVEKEEQLINDLESLN
433	GC_00000004		S_phoeniceum_contigs	140	3	95	41	0	0.69112719742619	0.728729678700509	0.709430519356978					-----------------MSNFVKKNQNIENYF-ISKEFIPFTTDKASFINLPNH-NRHIGFWLSNKFIYSSEKHSEQVAIGLIYDNSYPI-VKYDENLKRNIWKYLTGTELINLYNQYKQNYFTKMKKALFLSEPKKVKA--NNNNNNLTNWSVEKEEQLINDLESLN
434	GC_00000004		S_phoeniceum_contigs	1836	3	95	41	0	0.69112719742619	0.728729678700509	0.709430519356978					-----------------MSNFVKKNQNVENYF-ISKGFIPFTTDKASFINLPNH-NRHIGFWLNNKFIYPSEKHSEQVAIGLIYDNSYPI-VKYDENLKRNIWKYLTGTELINLYNQYKQNYFTKMKEALFSSEPKKVKA--NNNNNNLTNWSVEKVKQLINDLESLN
435	GC_00000004		S_phoeniceum_contigs	203	3	95	41	0	0.69112719742619	0.728729678700509	0.709430519356978					-----------------MSNFVKKNQNVENYF-ISKEFIPFTTEKASFINLPNH-NRHIGFWLSNKFIYSSEKHSEQVAIGLIYDNSYPI-VKYDENLKRNIWKYLTGTELINLYNQYKQNYFTKMKKALFLSEPKKVKA--NNNNNNLTNWSVEKEQELINDLESLN
436	GC_00000004		S_phoeniceum_contigs	1395	3	95	41	0	0.69112719742619	0.728729678700509	0.709430519356978					-----------------MSNFVKKNQNVENYF-ISKEFIPFTTDKASFINLPNH-NRHIGFWLSNKFIYSSEKHSEQVAIGLIYDNSYPI-VKYDENLKRNIWKYLTGTELINLYNQYKQNYFTKMKKALFLSEPKKVKA--NNNNNNLTNWSVEKEQELFNDLESLN
437	GC_00000004		S_phoeniceum_contigs	1533	3	95	41	0	0.69112719742619	0.728729678700509	0.709430519356978					-----------------MSNFVKKNQNVENYF-ISKEFIPFTTDKASFINLPNH-NRHIGFWLSNKFIYSSEKYSEQVAIGLIYDNSYPI-VKYDENLKRNIWKYLTGTELINLYNQYKQNYFTKMKKALFLSEPKKVKA--NNNNNNLTNWSIEKEQELINDLKDLN
438	GC_00000004		S_phoeniceum_contigs	366	3	95	41	0	0.69112719742619	0.728729678700509	0.709430519356978					-----------------MSNFVKKNQNIENYF-ISKEFIPFTTEKASFINLPNH-NRHIGFWLSNKFIYSSKKHSEQVAIGLIYDNSYPI-VKYDENLKRNIWKYLTGTELINLYNQYKQNYFTKMKKALFLSEPKKVKA--NNNNNNLTNWSVEKEQELINDLESLN
439	GC_00000004		S_phoeniceum_contigs	646	3	95	41	0	0.69112719742619	0.728729678700509	0.709430519356978					-----------------MSNFVKKNQNVENYF-ISKEFIPFTTEKASFINLPNH-NRHIGFWLSNKFIYSSEKHSEQVEIGLIYDNSYPI-VKYDENLKRNIWKYLTGTELINLYNQYKQNYFTKMKKALFLSEPKKVKA--NNNNNNLTNWSVEKEQELINDLESLN
440	GC_00000004		S_phoeniceum_contigs	1758	3	95	41	0	0.69112719742619	0.728729678700509	0.709430519356978					-----------------MSNFVKKNQNIENYFIISKEFIPFTTDKASFINLPNH-NRHIGFWLNNKFIYPSEKHSEQVAIGLIYDNSYPI-VKYDENLKQNIWKYLTGTELINLYNQYKQNYFTKMKKALFLSEPKKVKA--NNNNNNLTNWSVEKEEQLINDLESLN
441	GC_00000004		S_phoeniceum_contigs	452	3	95	41	0	0.69112719742619	0.728729678700509	0.709430519356978					-----------------MSNFVKKNQNIENYF-ISKEFIPFATEKASFINLPNH-NRHIGFWLSNKFIYPSEKNCNQVAIGLIYDNSYPI-VKYNENLKRNIWKYLTGTELINLYNQYKQNYFTKMKEALFSSEPKKVKT--NNNNNNLINWSDEKVQELINDLKDLN
442	GC_00000004		S_phoeniceum_contigs	308	3	95	41	0	0.69112719742619	0.728729678700509	0.709430519356978					-----------------MSNFVKKNQNIENYF-ISKEFIPFKTDKASFINLPNH-NRHIVFWLSNKFIYSSEKHSEQVAIGFIYDNSYPI-VKYDENLKRNIWKYLTGTELINLYNQYKQNYFTKMKKALFLSEPKKVKA--NNNNNNLTNWSVEKEQELINDLESLN
443	GC_00000004		S_phoeniceum_contigs	511	3	95	41	0	0.69112719742619	0.728729678700509	0.709430519356978					-----------------MSNFVKKNQNIENYF-ISKEFIFFKTYKASFINLPNH-NLHIGFWLSNKFIYSSEKHSEQVAIGLIYDNSYPI-VKYDENLKQNIWKYLTGTELINLYNQYKQNYFTKMKKALFLSEPKKVKA--NNNNNNLTNWSVEKEQELINDLESLN
444	GC_00000004		S_phoeniceum_contigs	1496	3	95	41	0	0.69112719742619	0.728729678700509	0.709430519356978					-----------------MSNFVKKNQNIENYF-IDKEFIPFTTEKASFINLPNH-NRHIGFWLSNKFIYPSEKHSEQVAIGLIYDNSYPI-VKYDENLKRNIWKYLTGTELINLYNQYKQNYFTKMKKALFLSEPKKVKA-NNNNNNNLTNWSVEKEEQLINDLESLN
445	GC_00000004		S_phoeniceum_contigs	359	3	95	41	0	0.69112719742619	0.728729678700509	0.709430519356978					---------------------------------------------------------------------------------MIYDNSYPI-VKYDENLKRNIWKYLTGTELINLYNQYKQNYFTKMKKALFLSEPKKVKA--NNNNNNLTNWSVEKEQELINDLESLN
446	GC_00000004		S_phoeniceum_contigs	1996	3	95	41	0	0.69112719742619	0.728729678700509	0.709430519356978					-----------------MSNFVKKNQNVENYF-ISKEFIPFTTDKASFINLTNH-NRHIGFWFSNKFIYPSEKHSDQVAIGLIYDNSYPIFIKYDENLKRNIWKYLTGTALINLYNQYKQNYFTKIKKALFSSEHQKVKI--NNNNNNLINWSDEKVQQLINDLESLN
447	GC_00000004		S_phoeniceum_contigs	1882	3	95	41	0	0.69112719742619	0.728729678700509	0.709430519356978					---------------------------------------------------------------------------------MIYDNSYPI-VKYDENLKRNIWKYLTGTELINLYNQYKQNYFTKMKKALFLSEPKKVKA--NNNNNNLTNWSVEKEQELINDLKDLN
448	GC_00000004		S_phoeniceum_contigs	802	3	95	41	0	0.69112719742619	0.728729678700509	0.709430519356978					-----------------------------------------------------------------------------------------------------------------------------MKKALFLSEPKKVKA--NNNNNNLTNLSVEKGQELINDLESLN
449	GC_00000004		S_phoeniceum_contigs	857	3	95	41	0	0.69112719742619	0.728729678700509	0.709430519356978					--------------MIKLSNFVKKNQNIENYF-ISKEFIPFATEKASFINLPNH-NRHIGFWLSNKFIYPSEKHSEQVAIGLIYDNSYPI-VKYDENLKRNIWKYLTGTELINLYNQYKQNYFTKMKKALFLSEPKKVKA-NNNNNNNLTNWSVEKEEQLIRDLEEL-
450	GC_00000004		S_phoeniceum_contigs	348	3	95	41	0	0.69112719742619	0.728729678700509	0.709430519356978					--------------MIKLSNFVKKNQNVENYF-ISKEFIPFTTEKASFINLPNH-NRHIGFWLSNKFIYPSEKHSEQVAIGLIYDNSYPI-I----------------------------------------------------------------------------
451	GC_00000004		S_phoeniceum_contigs	801	3	95	41	0	0.69112719742619	0.728729678700509	0.709430519356978					-----------------MSNFVKKNQNVENYF-ISKEFIPFTTDKASFINLPNH-NRHIGFWLSNKFIYPSEKHSEQVAIGLIYDNSYPI-IL---------------------------------------------------------------------------
452	GC_00000004		S_phoeniceum_contigs	387	3	95	41	0	0.69112719742619	0.728729678700509	0.709430519356978					-----------------MSNFVKKNQNIENYF-ISKEFIPFTTDKASFINLPNH-NRHIGFWLSNKFIYPSEKHSDQVAIGLIYDNSYPI-IKYDENLKRNIWKYLTGTTFINLYNQYKQNYFNKMKKALFSSEPQKIKT--NNNNNNLINLSFEKEQELINDLESLN
453	GC_00000004		S_phoeniceum_contigs	1207	3	95	41	0	0.69112719742619	0.728729678700509	0.709430519356978					-----------------MSNFVKKNQNVENYF-ISKEFIPFTTEKASFINLPNH-NCHIGFWLSNKFIYPSEKHSEQVAIGLIYDNSYPI-IKYDENLKRNIWKYLTGTELINLYNQYK-------------------------------------------------
454	GC_00000004		S_phoeniceum_contigs	2340	3	95	41	0	0.69112719742619	0.728729678700509	0.709430519356978					-----------------MSNFVKKNQNVENYF-ISKEFIPFTTDKASFINLPNH-NRHIGFWLNNKFIYPSEKHSDQVAIGLIYDNSYPI-IKYDENLKRNIWKYLTGTALINLYNQYKQNYFTKMKKALFSSEPQKVKT----NNNNNNNI----------------
455	GC_00000004		S_phoeniceum_contigs	2376	3	95	41	0	0.69112719742619	0.728729678700509	0.709430519356978					-----------------MSNFVKKNQNVENYF-ISKEFIPFTTEKASFINLPNH-NRHIGFWLSNKFIYSSEKHSEQVAIGLIYDNSYPI-VKYDENLKRNIWKYLTGTELINLYNQ-------NMLLLLYIVLLYYLIL----------------------------
456	GC_00000004		S_phoeniceum_contigs	1522	3	95	41	0	0.69112719742619	0.728729678700509	0.709430519356978					-----------------MSNFVKKNQNVENYF-ISKEFIPFTTDKASFINLPNH-NRHIGFWLSNKFIYPSEKHSDQVGIGLIYDNSYPI-I----------------------------------------------------------------------------
457	GC_00000004		S_phoeniceum_contigs	2062	3	95	41	0	0.69112719742619	0.728729678700509	0.709430519356978					--------------MIKLSNFVKKNQNVENYF-ISKGFIPFTTDKASFINLPNH-NRHIGFWLSNKFIYPSEKHSDQVAIGLIYDNSYC-------------------------------------------------------------------------------
458	GC_00000004		S_phoeniceum_contigs	685	3	95	41	0	0.69112719742619	0.728729678700509	0.709430519356978					-----------------MSNFVKKNQNVENYF-ISKEFIPFTTDKASFINLPNH-NRHIGFWLSNKFIYPSEKHSDQVAIGLIYNNSYPI-IKYDENLKQNIWKYLTGTTLINLYNQYKQNYFTKMKKALFSSEPQKVKT--NNNNNNLINLSFEKEQELINDLKYLN
459	GC_00000004		S_phoeniceum_contigs	2112	3	95	41	0	0.69112719742619	0.728729678700509	0.709430519356978					-----------------MSNFVKKNQNIENYF-ISKEFIPFITDKASFINLPNH-NRHIGFWLSNKFIYPSEKHSDQVAIGLIYDNSYPI-TLYA-------------------------------------------------------------------------
460	GC_00000004		S_phoeniceum_contigs	1523	3	95	41	0	0.69112719742619	0.728729678700509	0.709430519356978					-----------------------------------------------------------------------------------------------------------------------------MKKALFLSEPQKVKINNNNNNNNLINLSFEKEQELINDLESLN
461	GC_00000004		S_phoeniceum_contigs	125	3	95	41	0	0.69112719742619	0.728729678700509	0.709430519356978					-----------------MSNFVKKNQNVENYF-ISKEFIPFTTDKASFINLPNH-NRHIGFWLSNKFIYPSEKNCNQISIGLIYDNSYPI----DD------------------------------------------------------------------------
462	GC_00000004		S_phoeniceum_contigs	1208	3	95	41	0	0.69112719742619	0.728729678700509	0.709430519356978					-----------------------------------------------------------------------------------------------------------------------------MKKALFLSEPKKVKA--NNNNNNLTNWSVEKEQGLINDLKDLN
463	GC_00000004		S_phoeniceum_contigs	289	3	95	41	0	0.69112719742619	0.728729678700509	0.709430519356978					-----------------MSNFVKKNQNIENYF-ISREFIPFKTYKASFINLPNHNNRHIGFWLSNKFIYPSEKHSDQVAIGLIYDNSYPI-L----------------------------------------------------------------------------
464	GC_00000004		S_phoeniceum_contigs	347	3	95	41	0	0.69112719742619	0.728729678700509	0.709430519356978					-----------------------------------------------------------------------------------------------------------------------------MKKALFLSEPKKVKA-NNNNNNNLTNWSVEKEEQLINDLESLN
465	GC_00000004		S_phoeniceum_contigs	1821	3	95	41	0	0.69112719742619	0.728729678700509	0.709430519356978					-----------------MSDFVKKNQNIENYF-ISKEFIPFTTEKASFINLPIH-NRHIGFWLSNKFIYPSEKHLEQVGIGLIYDNSYPI-VKYDENLKRHIWKYLTGTKLINLYNQYKQNYFTKIS-----------------------------------------
466	GC_00000005		S_citri_contigs	111	3	90	34	0	0.606241990729124	0.628909843091923	0.617367913523137					------------------------MKKFIFFFKNYCY------ISGSMLLFSLIDLLLWLISLYCVGLVFWILFALQCVYFVWWLWKNIFYQLNSFGLVNFVWDNPLSVIIGKLGTGKTLLLTYLSQTMKLLTDEIYSNYPLEDDKVKVLTFKNLDFTDRTKPVPLDDSVILFDESYLYIDGTSPHDEKKVHSGKIPWIVLARHFGHRALFTAQREGMIWNNIRQLASGIIIPISLKKPVIKKGFN-FFNRFFIMRIGIFQDITDYEIWKTKSVERTAEGKRVKHKSDVG---LGIRFFKIIIPLEFANKYDSQWLKFVRDLKNDEIVNKKEYYWSEITKLSVKERLELFDIDILKKNLKPKKEKGNGKDD----------------------------…
467	GC_00000005		S_citri_contigs	291	3	90	34	0	0.606241990729124	0.628909843091923	0.617367913523137					------------------------MKKFIFFFKNYCY------ISGSMLLFSLIDLLLWLISLYCVGLVFWILFALQCVYFVWWLWKNIFYQLNSFGLVNFVWDNPLSVIIGKLGTGKTLLLTYLSQTMKLLTDEIYSNYPLEDDKVKVLTFKNLDFTDRTKPVPLDDSVILFDESYLYIDGTSPHDEKKVHSGKIPWIVLARHFGHRALFTAQREGMIWNNIRQLASGIIIPISLKKPVIKKGFN-FFNRFFIMRIGIFQDITDYEIWKTKSVERTAEGKRVKHKSDVG---LGIRFFKIIIPLEFANKYDSQWLKFVRDLKNDEIVNKKEYYWSEITKLSVKERLELFDIDILKKNLKPKKEKGNGKDD----------------------------…
468	GC_00000005		S_citri_contigs	1968	3	90	34	0	0.606241990729124	0.628909843091923	0.617367913523137					------------------------MKKFIFFFKNYCY------ISGSMLLFSLIDLLLWLISLYCVGLVFWILFALQCVYFVWWLWKNIFYQLNSFGLVNFVWDNPLSVIIGKLGTGKTLLLTYLSQTMKLLTDEIYSNYPLEDDKVKVLTFKNLDFTDRTKPVPLDDSVILFDESYLYIDGTSPHDEKKVHSGKIPWIVLARHFGHRALFTAQREGMIWNNIRQLASGIIIPISLKKPVIKKGFN-FFNRFFIMRIGIFQDITDYEIWKTKSVERTAEGKRVKHKSDVG---LGIRFFKIIIPLEFANKYDSQWLKFVRDLKNDEIVNKKEYYWSEITKLSVKERLELFDIDILKKNLKPKKEKGNGKDD----------------------------…
469	GC_00000005		S_citri_contigs	877	3	90	34	0	0.606241990729124	0.628909843091923	0.617367913523137					------------------------MKKFIFFFKNYCY------ISGSMLLFSLIDLLLWIISLYCVGLVFWILFALQCVYFVWWLWKNIFYQLNSFGLVNFVWDNPLSVIIGKLGTGKTLLLTYLSQTMKLLTDEIYSNYPLKDDKVKVLTFKNLDFTDRTKPVPLDDSVILFDESYLYIDGTSPHDEKKVHSGKIPWIVLARHFGHRALFTAQREGMIWNNIRQLASGIIIPISLKKPVIKKGFN-FFNRFFIMRIGIFQDITDYEIWKTKSVERTAEGKRVKHKSDIG---LGIRFFKIIIPLEFANKYDSQWLKFVRDLKNDEIVNKKEYYWSEITKLSVKERLELFDIDILKKNLKPKKEKGNSKDD----------------------------…
470	GC_00000005		S_citri_contigs	2065	3	90	34	0	0.606241990729124	0.628909843091923	0.617367913523137					------------------------MKKFIFFFKNYCY------ISGSMLLFSLIDLLLWIISLYCVGLVFWILFALQCVYFVWWLWKNIFYQLNSFGLVNFVWDNPLSVIIGKLGTGKTLLLTYLSQTMKLLTDEIYSNYPLKDDKVKVLTFKNLDFTDRTKPVPLDDSVILFDESYLYIDGTSPHDEKKVHSGKIPWIVLARHFGHRALFTAQREGMIWNNIRQLASGIIIPISLKKPVIKKGFN-FFNRFFIMRIGIFQDITDYEIWKTKSVERTAEGKRVKHKSDIG---LGIRFFKIIIPLEFANKYDSQWLKFVRDLKNDEIVNKKEYYWSEITKLSVKERLELFDIDILKKNLKPKKEKGNSKDD----------------------------…
471	GC_00000005		S_citri_contigs	920	3	90	34	0	0.606241990729124	0.628909843091923	0.617367913523137					------------------------MKKFIFFFKNYCY------ISGSMLLFSLIDLLLWIISLYCVGLVFWILFVLQCIYFVWWLWKNIFYQLNSFGLVNFVWDNPLSVIIGKLGTGKTLLLTYLSQTMKLLTDEIYSNYPLEDDKVKVLTFKNLDFTDRTKPVPPDDSVILFDESYLYIDGTSPHDEKKVHSGKIPWIVLARHFGNRALFTAQREGMIWNNIRQLASGIIIPISLKKPVIKKGFN-FFNRFFIMQIGIFQDITDYEIWKTKSVERTAEGKRVKHKSDVG---LGIRFFKIIIPLEFANKYDSQWLKFVRDLKNDEIVNKKEYYWSEITKLSVKERLELFDIDILKKNLKPKKEKGNGKDD----------------------------…
472	GC_00000005		S_citri_contigs	1666	3	90	34	0	0.606241990729124	0.628909843091923	0.617367913523137					------------------------MKKFIFFFKNYCY------ISGSMLLFSLIDLLLWLISLYCVGLVFWILFALQCVYFVWWLWKNIFYQLNSFGLVNFVWDNPLSVIIGKLGTGKTLLLTYLSQTMKLLTDEIYSNYPLEDDKVKVLTFKNLDFTDRTKPVPLDDSVILFDESYLYIDGTSPHDEKKVHSGKIPWIVLARHFGHRALFTAQREGMIWNNIRQLASGIIIPISLKKPVAKKGFN-FFNRFFIMRIGIFQDITDYEIWKTKSVERTAEGKRAKHKSDVG---LGIRFFKIIIPLEFANKYDSEWLKFVRDLKNDEIVNEKFYYWSEITKLSVKERLELFDIDILKKNLKPKKEKGNSKDD----------------------------…
473	GC_00000005		S_citri_contigs	905	3	90	34	0	0.606241990729124	0.628909843091923	0.617367913523137					------------------------MKKFIFFFKNYCY------ISGSMLLFSLIDLLLWLISLYCVGLVFWILFALQCVYFVWWLWKNIFYQLNSFGLVNFVWDNPLSVIIGKLGTGKTLLLTYLSQTMKLLTDEIYSNYPLEDDKVKVLTFKNLDFTDRTKPVPLDDSVILFDESYLYIDGTSPHDEKKVHSGKIPWIVLARHFGHRALFTAQREGMIWNNIRQLASGIIIPISLKKPVAKKGFN-FFNRFFIMRIGIFQDITDYEIWKTKSVERTVEGKRAKHKSDVG---LGIRFFKIIIPLEFANKYDSEWLKFVRDLKNDEIVNEKFYYWSEITKLSVKERLELFDIDILKKNLKPKKEKGNSKDD----------------------------…
474	GC_00000005		S_citri_contigs	1055	3	90	34	0	0.606241990729124	0.628909843091923	0.617367913523137					------------------------MKKFIFFFKNYCY------ISGSMLLFSLIDLLLWLISLYCVGLVFWILFALQCVYFVWWLWKNIFYQLNSFGLVNFVWDNPLSVIIGKLGTGKTLLLTYLSQTMKLLTDEIYSNYPLEDDKVKVLTFKNLDFTDRTKPVPLDDSVILFDESYLYIDGTSPHDEKKVHSGKIPWIVLARHFGHRALFTAQREGMIWNNIRQLASGIIIPISLKKPVAKKGFN-FFNRFFIMRIGIFQDITDYEIWKTKSVERTVEGKRAKHKSDVG---LGIRFFKIIIPLEFANKYDSEWLKFVRDLKNDEIVNEKFYYWSEITKLSVKERLELFDIDILKKNLKPKKEKGNSKDD----------------------------…
475	GC_00000005		S_citri_contigs	1895	3	90	34	0	0.606241990729124	0.628909843091923	0.617367913523137					------------------------MKKFIFFFKNYCY------ISGSMLLFSLIDLLLWLFSLYCVGLVFWILFALQCVYFVWWLWKNIFYQLNSFGLVNFVWDNPLSVIIGKLGTGKTLLLTYLSQTMKLLTDEIYSNYPLEDDKVKVLTFKNLDFTDRTKPVPLDDSVILFDESYLYIDGTSPHDEKKVHSGKIPWIVLARHFGHRALFTAQREGMIWNNIRQLASGIIIPISLKKPVAKKGFN-FFNRFFIMRIGIFQDITDYEIWKTKSVERTVEGKRAKHKSDVG---LGIRFFKIIIPLEFANKYDSEWLKFVRDLKNDEIVNEKFYYWSEITKLSVKERLELFDIDILKKNLKPKKEKGNSKDD----------------------------…
476	GC_00000005		S_citri_contigs	1404	3	90	34	0	0.606241990729124	0.628909843091923	0.617367913523137					------------------------MKKFIFFFKNYCY------ISGSMLLFSLIDLLLWIISLYCVGLVFWILFVLQCIYFVWWLWKNIFYQLNSFGLVNFVWDNPLSVIIGKLGTGKTLLLTYLSQTMKLLTDEIYSNYPLEDDKVKVLTFKNLDFTDRTKPVPPDDSVILFDESYLYIDGTSPHDEKKVHSGKIPWIVLARHFGHRALFTAQREGMIWNNIRQLASGIIIPISLKKPVIKKGFN-FFNRFFIMRIGIFQDITDYEIWKTKSVERTAEGKRVKHKSDAG---LGIRFFKIIIPLEFANKYDSQWLKFVRDLKNDEIVNKKEYYWSEITKLSVKNDWSYLILIFWKRI-----------------------------------------…
477	GC_00000005		S_citri_contigs	1848	3	90	34	0	0.606241990729124	0.628909843091923	0.617367913523137					------------------------MKKFIFFFKNYCY------ISGSMLLFSLIDLLLWLISLYCVGLVFWLLFALQCVYFVWWLWKNIFYQLNAFRLVNFVWDNPLSVIIGKLGTGKTLLLTYLSQTMKLLTDEIYSNYPLEDDKVKVLTFKNLDFTDRTKPVPPDDSVILFDESYLYIDGTSPHDEKKVHSGKIPWIVLARHFGHRALFTAQREGMIWNNIRQLASGIIIPISLKKPVAKKGFN-FFNRFFIMRIGIFQDITDYEIWKTKSVERTAEGKRAKHKSDIG---LGIRFFKIIIPLEFANKYDSQWLKFVRDLKNDEIVNKKI---------------------LLVRNHKIKC------------------------------------…
478	GC_00000005		S_citri_contigs	1568	3	90	34	0	0.606241990729124	0.628909843091923	0.617367913523137					------------------------MKKFIFFFKNYCY------ISGSMLLFSLIDLLLWIISLYCVGLVFWILFALQCIYFVLWLWKNIFYQLNAFRLVNFVWDNPLSVIIGKLGTGKTLLLTYLSQTMKLLTDEIYSNYPLEDDKVKVLTFKNLDFTDRTKPVPPDDSVILFDESYLYIDGTSPHDEKKVHSGKIPWIVLARHFGHRALFTAQREGMIWNNIRQLSSGIIIPISLKKPVAKKGLIFLIVSLY------------YANWDFP-------------------------------------RYNGLW------------------------------------------NLKNKISRTNSRR-----------------------------…
479	GC_00000005		S_citri_contigs	2007	3	90	34	0	0.606241990729124	0.628909843091923	0.617367913523137					------------------------M--------------------------------------------------------------------------------------------------------------------------------------------------------------------------------------------------------------------------------------RIGIFQDITDYEIWKTKSVERTAEGKRAKHKSDVG---LGIRFFKIIIPLELANKYDSQWLKFVRDLKNDEIVDKKFYYWSEITKLSVKERLELFDIDILKKNLKPKKEKGNGKDD----------------------------…
480	GC_00000005		S_citri_contigs	1659	3	90	34	0	0.606241990729124	0.628909843091923	0.617367913523137					--------------------------------------------------------------------------------------------------------------------------------MKLLTDEIYSNYPLEDDKVKVLTFKNLDFTDRTKPVPLDDSVILFDESYLYIDGTSPHDEKKVHSGKIPWIVLARHFGHRALFTAQREGMIWNNIRQLASGIIIPISLKKPVAKKGFN-FFNRFFIMRIGIFQDITDYEIWKTKSVERTAEGKRAKHKSDVG---LGIRFFKIIIPLEFANKYDSEWLKFVRDLKNDEIVNEKFYYWSEITKLSVKERLELFDIDILKKNLKPKKEKGNSKDD----------------------------…
481	GC_00000005		S_citri_contigs	1308	3	90	34	0	0.606241990729124	0.628909843091923	0.617367913523137					------------------------M-------------------------------------------------------------------------------------------------------------------------------------------------------------------------------------------------IWNNIRQLASGIIIPISLKKPVAKKGFN-FFNRFFIMRIGIFQDITDYEIWKTKSVERTAEGKRAKHKSDVG---LGIRFFKIIISLEFANKYDSQWLKFVRDLKNDEVVDKKEYYWSEITKLSVKERLELFDIDILKKNLKPKKEKGNGKDD----------------------------…
482	GC_00000005		S_citri_contigs	1105	3	90	34	0	0.606241990729124	0.628909843091923	0.617367913523137					------------------------M--------------------------------------------------------------------------------------------------------------------------------------------------------------------------------------------------------------------------------------RIGIFQDITDYEIWKTKSVERTVEGKRAKHKSDVE---LGIRFFKIIIPLEFANKYDSEWLKFVRDLKNDEIVNEKFYYWSEITKLSVKERLELFDIDILKKNLKPKKEKGNSKDD----------------------------…
483	GC_00000005		S_citri_contigs	912	3	90	34	0	0.606241990729124	0.628909843091923	0.617367913523137					--------------------------------------------------------------------------------------------------------------------------------MKLLTDEIYSNYPLEDDKAKVLTFKNLDFTDRTKPAPPDDSVILFDESYLYIDGTSPHDEKKVHSGKIPWIVLARHFGHRALFTAQREDMIWNNIRQLASGVIIPISLKKPVAKKGFN-FFNRFFIMRIGIFQDITDYEIWKTKSVERTAEGKRAKHKSDIG---LGIRFFKIIIPLEFANKYDSQWLKFVRDLKNDEIVNKKEYYWLEITKLSVKERLELFDIDILKKNLKPKKEKRNSKDD----------------------------…
484	GC_00000005		S_citri_contigs	1106	3	90	34	0	0.606241990729124	0.628909843091923	0.617367913523137					------------------------MKKFIFFFKNYCY------ISGSMLLFSLIDLLLWLISLYCVGLVFWILFALQCVYFVWWLWKNIFYQLNSFGLVNFVWDNPLSVIIGKLGTGKTLLLTYLSQTMKLLTDEIYSNYPLEDDKVKVLTFKNLDFTDRTKPVPLDDSVILFDESYLYIDGTSPHDEKKVHSGKIPWIVLARHFGHRALFTAQREGMIWNNIRQLASGIIIPISLKKPVAKKGFN-FF------------------------------------------------------------------------------------------------------------------------------------------------------…
485	GC_00000005		S_citri_contigs	1318	3	90	34	0	0.606241990729124	0.628909843091923	0.617367913523137					------------------------MKKFIFFFKNYCY------ISGSMLLFSLIDLLLWLISLYCVGLVFWILFALQCVYFVWWLWKNIFYQLNAFRLVNFVWDNPLSVIIGKLGTGKTLLLTYLSQTMKLLTDEIYSNYPLEDDKVKVLTFKNLDFTDRTKPVPLDDSVILFDESYLYIDGTSPHDEKKVHSGKIPWIVLARHFGHRALFTAQREGMIWNNIRQLASGIIIPISLKKTRC--------------------------------------------------------------------------------------------------------------------------------------------------------------…
486	GC_00000005		S_citri_contigs	755	3	90	34	0	0.606241990729124	0.628909843091923	0.617367913523137					------------------------MKKFIFFFKNYCY------IIGSMFLFSLIDLLLWIISLHCVGLVFWILFALQCVYFVWWLWKNIFYQLNAFRLVNFVWDNPLSVIIGKLGTGKTLLLTYLSQTMKLLTDEIYSNYPLEDDKVKVLTFKNLDFTDRTKPVP--QMIVLF---YLM----------KVICILMELVLMMR---------------------------------KKFIVVKYRE-LF------------------------------------------------------------------------------------------------------------------------------------------------------…
487	GC_00000005		S_citri_contigs	1084	3	90	34	0	0.606241990729124	0.628909843091923	0.617367913523137					------------------------MR------------------------------------------------------------------------------------------------------------------------------------------------------------------KKVHSGKIPWIVLARHFGNRALFTAQREGMIWNNIRQLASGIIIPISLKKPVAKKGFN-FFNRFFIMRIGIFQDITDYEIWKTKSVERTAEGKRAKHKSDVG---LGIRFFKIIIPLEFANKYDSQWLKFVRDLKNDEIVNKKEYYWSEITKLSVKERLKLFDIDILKKNLKPKKRERK--------------------------------…
488	GC_00000005		S_citri_contigs	1319	3	90	34	0	0.606241990729124	0.628909843091923	0.617367913523137					------------------------M--------------------------------------------------------------------------------------------------------------------------------------------------------------------------------------------------------------------------------------RIGIFQDITDYEIWKTKSVERTAEGKRAKHKSDAG---LGIRFFKIIIPLEFANKYDSQWLKFVRDLKNDEIVNKKEYYWSEITKLSVKERLELFDIDILKKNLKPKKRERK--------------------------------…
489	GC_00000005		S_citri_contigs	1953	3	90	34	0	0.606241990729124	0.628909843091923	0.617367913523137					------------------------M--------------------------------------------------------------------------------------------------------------------------------------------------------------------------------------------------------------------------------------RIGIFQDITDYEIWKTKSVELTAEGKRAKHKSDVG---LGIRFFKIIIPLEFANKYDSQWLKFVRDLKNDEIVDKKFYYWSEITKLSVKERLELFDIDILKKNLKPKKREREW-------------------------------…
490	GC_00000005		S_citri_contigs	1954	3	90	34	0	0.606241990729124	0.628909843091923	0.617367913523137					------------------------MKKFIFFFKNYCY------ISGSMFLFSLIDLLLWIISLYCVGLVFWLLFALQCVYFVWWLWKNIFYQLSTFRLVQFIWDNPLSVIIGKLGTRKTLLLTYLSQTMKLLTDEIYSNYPLEDDKVKVLTFKNLDFTDRTKPAPPDDSVILFDESYLYIDGTSLHDEKKVHSGKIPWIVLARHFGNRALFTAQREGMIWNNIRQLASWIIIPISLKK-------------------------TSY-------------------------------------------------------------------------------------------------------------------------------------…
491	GC_00000005		S_citri_contigs	1309	3	90	34	0	0.606241990729124	0.628909843091923	0.617367913523137					------------------------MKKFIFFFKNYCY------ICGSMLLFSLIDLLLWIISLYCVGLVFWILFVLQCIYFVWWLWKNIFYQLNAFRLVNFVWDNPLSVIIGKLETGKTLLLTYLSQTMKLLTDEIYSNYPLEDDKVKILTFKNLDFTDRTKPPP--QMIVLF---YFM----------KVICILMELVLMMR---------------------------------KKFIVVKYRE-LF------------------------------------------------------------------------------------------------------------------------------------------------------…
492	GC_00000005		S_citri_contigs	2020	3	90	34	0	0.606241990729124	0.628909843091923	0.617367913523137					------------------------M-----------------------------------------------------------IVKNIFYQLNSFGLVNFVWDNPLSVIIGKLGTGKTLLLTYLSQTMKLLTDEIYSNYPLKDDKVKVLTFKNLDFTDRTKPVPLDDSVILFDEI-----------------------------------------------------IYILTELVLTMKKK---------FIV---------------------------VKYR-------------------------------------------------------------ELF-------------------------------------------------…
493	GC_00000005		S_citri_contigs	2019	3	90	34	0	0.606241990729124	0.628909843091923	0.617367913523137					------------------------M--------------------------------------------------------------------------------------------------------------------------------------------------------------------------------------------------------------------------------------RIGIFQDITDYEIWKTKSVERTAEGKRVKHKSDIG---LGIRFFKIIIPLEFANKYDSQWLKFVRDLKNDEIVNKKRI--------------------LLVRNHKIKR------------------------------------…
494	GC_00000005		S_citri_contigs	1083	3	90	34	0	0.606241990729124	0.628909843091923	0.617367913523137					-----------------------------------------------------------------------------------MIVKNIFYQLNAFRLVNFVWDNPLSVIIGKLGAGKALLLTYLSQTMKLLTDEIYSNYPLEDDKVKVLTFKNLDFTDRTKPVPPR------------------------------W---------------------------------------------------------------------------------------------------------------------------------------------------------------------------------------------------------…
495	GC_00000005		S_kunkelii_contigs	421	3	90	34	0	0.606241990729124	0.628909843091923	0.617367913523137					------------------------MKKFIFFLKNYCY------ISGSMILFSLIDLLLWIISLNYIGLVFWLLFVLQCLYFVWWLWKNIFYQLNAFRLVQFIWDNPLSVIIGKLGTGKTLLLTYLSQTMKLLTDEIYSNYPLEDDKVKVLTFKNLDFTDRTKPVPPDDSVILFDESYLYIDGTSPHDEKKVHSGKIPWIVLARHFGNRALFTAQREGMIWNNIRQLASGIIIPISLKKPVAKKGFN-FFNRFFIMRIGIFQDITDYEIWKTKSVERTAEGKRVKHKSDVG---LGIRFFKIIIPLEFANKYDSQWLKFVRDLKNDEIVNKKEYYWSEITKLSVKKRLELFDIDILKKNLKPKKEKGNRKDG----------------------------…
496	GC_00000005		S_kunkelii_contigs	1021	3	90	34	0	0.606241990729124	0.628909843091923	0.617367913523137					------------------------MKRFVFFFKNYCY------ISGSMILFSLIDLLFWIISWYCVGLVFWLLFALQCVYFVWWLWKNIFYQLNSFRLVQFIWDNPLSVIIGKLGTGKKLLLTYLSQTMKLLTDEIYSNYPLEDDKVKVLTFKNLDFTDRTKPVPPDDIVILFDESYLYIDGTSPHDEKKVHSGKIPWIVLARQFGNRALFNAQREGMILNNIRQLASGIIIPISLKKPVAKKGFN-FFNRFFIMRIGIFQDITDYEIWKTKSVERTAEGKRVKHKSDVG---LGIRFFKIIIPLEFANKYDSQWLKFVRDLKNDEIINKKEYYWSEITKLSVKERLELFDIDILKKNLKPKKEKGNRKDD----------------------------…
497	GC_00000005		S_kunkelii_contigs	829	3	90	34	0	0.606241990729124	0.628909843091923	0.617367913523137					------------------------MKKFIFFFKNYCY------ISGSMILFSLIDLLFWIISLYCVGLVFWILFALQYVYFVWWLWKNIFYQLNTFCLVQFIWDNMLSVIIRKLGTGKTLLLNYLLQTMKLLTDKIYSNYPLEDDKVKVLTFKNLDFTDGTKPVPPDDSVILFDESYLYIDGTSPHDEKKVHSGKIPWIVLARHFGNRALFSAQREGMIWNNIRQLASGIIIPISLKKLVAKKGFN-FFNRFFIMRIGIFQDITDYEIWKTKSVERTAEGKRVKHKSDVG---LGIRFFKIIIPLEFANKYDSQWLKFVRDLKNNEIVNKKEYYWSEITKLSVKERLELFDIDILKKNLKPKKEKGNSKDD----------------------------…
498	GC_00000005		S_kunkelii_contigs	1563	3	90	34	0	0.606241990729124	0.628909843091923	0.617367913523137					------------------------MKRFVFFFKNYCY------INGLMLLFSLIDILFWIISWYCVGLVFWLLFALQCVYFVWWLWENIFYQLNSFRLVQFIWDNPLPVIIGKLGTGKTLLLTYLSQTMKLLTDEIYSNYPLEDDKVKVLTFKNLDFTDRTKPAPPDDSVILFDESYLYIDGTSPHVEKKVHSGKISWIVLARHFGNRALFTAQREGMIWNNIRQLASGIIITISLKKHVAKKGFN-FFNRFFIMRIGIFQDITDYEIWKTKSVERTAEGKRVKHKSDVG---LGIRFFKIIIPLEFANKYDSQWLKFVRDLKNDEIVNKKEYYWSEITKLSVKEQLELFDIDILKKNLKPKKEKGNRKDD----------------------------…
499	GC_00000005		S_kunkelii_contigs	1284	3	90	34	0	0.606241990729124	0.628909843091923	0.617367913523137					------------------------MKKFIFFFKNYCY------ISGSMILFSLIDLLFWIISLYCVGLVFWLLFALQCVYFVWWLWENIFYQLNSFRLVQFIWDNPLSVIIGKLGTGKTLLLTYLSQVMKLLTDKIYSNYPLEDDKVKVLTFKNLDFTDRTKPVPPDDSVILFDESYLYIDGTSPHDEKKVHSGKIPWIVLARHFGNRALFTAQREGMIWNNIRQLASGIIIPISLKKPVAKKGFN-FFNRFFIMRIGIFQDITDYEIWKTKSVERTAEGKRVKHKSDVG---LGIRFFKIIIPLEFANKYDSQWLKFVRDLKNNEIVNKKEYYWSEITKLSVKERLELFDIDILKKNLKPKKEKGNSKDD----------------------------…
500	GC_00000005		S_kunkelii_contigs	653	3	90	34	0	0.606241990729124	0.628909843091923	0.617367913523137					------------------------MKKFIFFFKNYCY------ISGSMILFSLIDLLFWIISLYCVGLVFWLLFALQCVYFVWWLWKNIFYQLNSFRLVQFIWDNPLSVIIGKLGTGKTLLLTYLSQVMKLLTDEIYSNYPLEDDKVKVLTFKNLDFTDRTKLVPPDDSVILFDESYLYIDGTSPHDEKKVHSGKITWIVLARHFGNRALFTAQREGMIWNNIRQLASGIIIPISLKKPIIKKGFN-FFNRFFIMRIGIFQDITDYEIWKTKSVERTAEGKRVKHKSDVG---LGIRFFKIIISLEFANKYDSQWLKFVRDLKNNEIVNKKEYYWSEITKLSVKERLELFDIDILKKNLKPKKEKGNSKDD----------------------------…
501	GC_00000005		S_kunkelii_contigs	1423	3	90	34	0	0.606241990729124	0.628909843091923	0.617367913523137					------------------------MKNFVFFFKNYCY------ISGSMFLFSLIDLLFWIISLYCVGLVFWLLFALQCVYFVWWLWKNIFYQLNAFRLVQFIWDNPLSVIIGKLGTGKTLLLTYLSQTMKLLTDEIYINYPLEDDKVKVLTFKNLDFTDRTKPVPPDDSVILFDESYLYIDGTSPHDEKKVHSGKIPWIVLARHFGNRALFTAQREGMIWNNINQLASGIIIPISLKKPVIKKGV----------------------------------------------------------------------------------------------------------------------------------------------------------…
502	GC_00000005		S_kunkelii_contigs	853	3	90	34	0	0.606241990729124	0.628909843091923	0.617367913523137					------------------------MKNFVFFFKNYCY------ISGSMFLFSLIDLLFWIISLYCVGLVFWLLFALQCVYFVWWLWKNIFYQLNAFRLVQFIWDNPLSVIIGKLGTGKTLLLTYLSQTMKLLTDKIYSNYPLEDDKVKVLTFKNLDFTDRTKPVPPDDSVILFDESYLYIDGTSPHDEKKVHSGKIPWIVLARHFGNRALFSAQREGMIWNNIRQLASGIIIPISLKKLVAKKGFN-FFNRFFIMRIGIFQDITDYEIWKTKSVERTAEGKRVKHKSDVG---LGIRFFKIIIPLEFANKYDSQWLKFVRDLKNDEIINKKEYYWSEITKLSVKERLELFDIDILKKNLKPKKEKGNKKDD----------------------------…
503	GC_00000005		S_kunkelii_contigs	500	3	90	34	0	0.606241990729124	0.628909843091923	0.617367913523137					------------------------MKKFIFFFKNYCY------ISGSMILFSLIDLLFWIISLYCVGLVFWLLFALQCVYFVWWLWKNIFYQLNSFRLVQFIWDNPLSVIIGKLGTGKTLLLTYLSQVMKLLTDEIYSNYPLEDDKVKVLTFKNLDFTDRTKLVPPDDSVILFDESYLYIDGTSPHDEKKVHSGKIPWIVLARHFGNRALFTAQREGMIWNNIRQLASGIIIPISLKKPIIKKGFN-FFNRFFIMRIGIFQDITDYEIWKTKSVERTAEGKRVKHKSDVG---LGIRFFKIIISLEFSNKYDSQWLKFVRDLKNNEIVNKK--------------------------------------------------------------------…
504	GC_00000005		S_kunkelii_contigs	581	3	90	34	0	0.606241990729124	0.628909843091923	0.617367913523137					------------------------MKNFVFFFKNYCY------ISGSMFLFSLIDLLFWIISLYCVGLVFWLLFALQCVYFVWWLWKNIFYQLNAFRLVQFIWDNPLSVIIGKLGTGKTLLLTYLSQTMKLLTDEIYSNYPLEDDKVKFLTFKNLDFTDITKRVPPDDSVILFDESYLYIDGTSPHDEKKVHSGKIPWIVLARHFGNRALFTAQREGMIWNNIRQLASGIIIPISLKKLVAKKGFN-FFNRFFIMRIGIFQDITDYEIWKTKSVERTAEGKRVKHKSDVG---LGIRFFKIIIPLEFANKYDSQWLKFVRDLKNDEIINKKEYYWSEITKLSVKERLELFDIDILKKNLKPKKEKGNRKDD----------------------------…
505	GC_00000005		S_kunkelii_contigs	1701	3	90	34	0	0.606241990729124	0.628909843091923	0.617367913523137					------------------------MKKFIFFFKNYCY------ISGSMILFSLIDLLFWIISLYCVGLVFWLLFALQCVYFVLWLWKNIFYQLNAFRLVQFIWYNPLSVIIGKLGTGKTLLLTYLSQVMKLLTDKIYSNYPLEDDKVKVLTFKNLDFTDRTKPVPPDDSVILFDESYLYIDGTSPHDEKKVHSGKIPWIVLARHFGNRALFTAQREGMIWNNIRQLASGIIIPISLKKPIIKKDLI-FLTVF------------------------------------------------LLCELEFSKI-----------------------------------------------------------------------------------------…
506	GC_00000005		S_kunkelii_contigs	1027	3	90	34	0	0.606241990729124	0.628909843091923	0.617367913523137					------------------------MKKFIFFFKNYCY------ISGSMFLFSLIDLLFWIISLYCVGLVFWLLFVLQCIYFVWWLWKNIFYQLNAFWLVQFIWDNPLSVIIGKLGTGKTLLLTYLSQVIKLLTDEIYSNYPLEDDKVKILTFKNLDFTDRTKLVPPDDSVILFDESYLYIDGTSPHDEKKVHSGKIPWIVLARHFGNRALFTAQREGMIWNNICQLASGIIIPISLKKPVAKKG------KFMLSC-----------------------------------------------------------------------------------------------------------------------------------------------…
507	GC_00000005		S_kunkelii_contigs	1152	3	90	34	0	0.606241990729124	0.628909843091923	0.617367913523137					------------------------M-------------------------------------------------------------------------------------------------------------------------------------------------------------------------------------------------IWNNIRQLASGIIIPISLKKLVAKKEFN-FFNRFFIMRIGIFQDITDYEIWKTKSVERTAEGKRVKHKSDVG---LGIRFFKIIIPLEFANKYDSQWLKFVRDLKNDEIINKKEYYWSEITKLSVKERLELFDIDILKKNLKPKKEKGNRKDD----------------------------…
508	GC_00000005		S_kunkelii_contigs	506	3	90	34	0	0.606241990729124	0.628909843091923	0.617367913523137					MIEFFLKDVIQVKNPIIPKEKLSNSQKRIIFARDFFIKKLNEKLNDTMLLFSLIYLLFWIIYLYCVGLVFWLLFALQCVYFVWWLWKNIFYQLNAFRLVQFIWDNPLSVIIGKLGTGKTLLLTYLSQTMKLLTDEIYSNYTLEDDKVKVLTFKNLDFTDRTKPVPPDDSVILFDESYLYIDGTSPHDEKKVHSGKIPWIVLARHFGNCALFTAQREGMIWNNIRQLASGIIIPISLKKPVIKKGFN-FFNRFFIMRIGIFQDITDYEILKTKSVERTAEGKRVKHKSDVG---LGIWFFKIIIPLEFANKYDSQW------------------------------------------------------------------------------------…
509	GC_00000005		S_kunkelii_contigs	474	3	90	34	0	0.606241990729124	0.628909843091923	0.617367913523137					----------------------------------------------------------------------------------------------------------MSVIIGKLGTGKTLLLNYLSQTMKLLTDEIYSNYPLEDDKFKVLTFKNLDFTDRTKPVPPDDSVILFDESYLYIDGTSPHDEKKVHSGKIPWIVLARHFGNRALFTAQREGMIWNNIRQLASGIIIPISLKKPVAKKGFN-FFNRFFIMRIGIFQDITDYEIWKTKSVEQTA-------------------------------------------------------------------------------------------------------------------------…
510	GC_00000005		S_kunkelii_contigs	984	3	90	34	0	0.606241990729124	0.628909843091923	0.617367913523137					------------------------MKKFIFFFKNYCY------ISGSMLLFSLVNLLFWIISLYCVGLVFWLLFALQCVYFVWWLWKNIFYQLNAFRLVQFIWDNSLSVIIGKLGTGKTLLLTYLLQVIKLLTDKIYSNYPLEDDKVKVLTFKNLDFTDRTKPVPPDDSVILFDESYLYIDETSPHDEKKVHSGKI---------------------------------------------------TVNCF------------------------------------------------------------------------------SETFW----------------------------------------------------------------…
511	GC_00000005		S_kunkelii_contigs	1702	3	90	34	0	0.606241990729124	0.628909843091923	0.617367913523137					------------------------M--------------------------------------------------------------------------------------------------------------------------------------------------------------------------------------------------------------------------------------RIGIFQDITDYEIWKTKSVERTAEGKRVKHKSDVG---LGIRFFKIIIPLEFANKYDSQWLKFVRDLKNNEIVNKKEYYWSEITKLSVKERLKLFDIDILKKNLKPKKEKGNSKDD----------------------------…
512	GC_00000005		S_kunkelii_contigs	1192	3	90	34	0	0.606241990729124	0.628909843091923	0.617367913523137					------------------------M-------------------------------------------------------------------------------------------------------------------------------------------------------------------------------------------------IWNNINQLASGIIIPISLKKPVAKKGFN-FFNRFFIMRIGIFQDITDYEIWKTKSVERTAEGKRVKHKLDVG---LGIRFFKIIIPLEFANKYDSQWLKFVRDFKNDEIVNKKEYYWS---------------------------------------------------------------…
513	GC_00000005		S_kunkelii_contigs	1676	3	90	34	0	0.606241990729124	0.628909843091923	0.617367913523137					------------------------------------------------------------------------------------------------------------------------------------------------------------------------------------------------------------------------------------------------------------------------------------------------------------------------------MRDLKNDEIVNKKEYYWSEITKLSVKEQLELFDIDILKNNLKPKKRKEIVKMINLLVENNNSNLVNHKSKILFYDILFSKR…
514	GC_00000005		S_kunkelii_contigs	563	3	90	34	0	0.606241990729124	0.628909843091923	0.617367913523137					----------------------------------------------------------------------------------------------------------MSVIIGKLGTGKTLLLTYLSQTMKLLTDEIYSNYPLEDDKVKVLTFKNLDFTDRTKPVPPDDSVILFDESYLYIDGTSPHDEKKVHSGK------------------TRE---------------------------------------------------------------------------------------------------------------------------------------------------------------------------------------…
515	GC_00000005		S_kunkelii_contigs	1629	3	90	34	0	0.606241990729124	0.628909843091923	0.617367913523137					---------------------------------------------------------------------------------------------------------MLSVIIRKLGTGKTLLLNYLLQTMKLLTDEIYSNYPLEDEKVKVLTFKNLDFTDGTKPVPPDYSVILFDESYLYIDGTSPHDEKKVHSGKIPWIVLARHFGNRALFTAQREDMIWNNINQLASGIIIPISLKKPVIKKGV----------------------------------------------------------------------------------------------------------------------------------------------------------…
516	GC_00000005		S_kunkelii_contigs	175	3	90	34	0	0.606241990729124	0.628909843091923	0.617367913523137					--------------------------------------------------------------------------------------------------------------------------------------------------------------------------------------------------------------------------------------------------------------MRIGIFQDITDYETWKTKSVERAVEDKRVKDKSDVG---LGIRFFKIIIPL----------------------------------------------------------------------------------------------…
517	GC_00000005		S_kunkelii_contigs	1488	3	90	34	0	0.606241990729124	0.628909843091923	0.617367913523137					------------------------MKKFIFFFKNYCY------ISGSMFLFSLIDLLFWIISWYCVGLVFLILFALQCVYFVWWLWKNIFYQLNAFRLVQFIWDNPLSVIIGKLGTGKTLLLTYLSQVMKLLTDKIYSNYPLEDDF-------YLDFTDRTKLVPLDDNVILFDESYLYIDGTSPHDEKKVHSGKIPGIVLARHFGNRALFTAQREGMIWNNIRQLASGIIIPISLKKHVAKKGFN-FFNSFFIMRIGIFQDITDYETWKTKSVERAVEDKRVKDKSDVG---LGIRFFKIIIPL----------------------------------------------------------------------------------------------…
518	GC_00000005		S_kunkelii_contigs	1122	3	90	34	0	0.606241990729124	0.628909843091923	0.617367913523137					------------------------------------------------------------------------------------MWKNIFYQLNPFRLVQFIWHNPLSVIIGKLGTGKTLLLTYLSQVMKLFTYEIYSNYPLEDDKVKVLTFKNLDFTDRTKPVPPDDSVILFGESYLYIDGTSPHDEKKVHSGKIPWIVLARHFGNPALFTAQREGMI------------------------------------------------------------------------------------------------------------------------------------------------------------------------------------…
519	GC_00000005		S_kunkelii_contigs	176	3	90	34	0	0.606241990729124	0.628909843091923	0.617367913523137					------------------------M----------------------------------------------------------------------------------SVIIGKLGTGKTLLLTYLSQTIKLLTDEIYSNYPLEDDKVKILTFKNLDFTDRTKLVPPDDNVILFDESYLYIDGTSSHDEKKVHSGKIPWIVLARHFGNRALFTAQREGMIWNNIRQLASGIIIPISLKKPVAKK------DLFF--------------------------------------------------------------------------------------------------------------------------------------------------…
520	GC_00000005		S_kunkelii_contigs	507	3	90	34	0	0.606241990729124	0.628909843091923	0.617367913523137					------------------------M-----------------------------------------------------------------------------------IVNGK-----------------------------------------------------------------------------------------------------------------------------------------------------------------------------------------------------------KFVRDLKNDEIIDKKEYYWSEITKLSVKERLELFDIDIFKKNLKLIL------------------------------------…
521	GC_00000005		S_kunkelii_contigs	998	3	90	34	0	0.606241990729124	0.628909843091923	0.617367913523137					--------------------------------------------------MHLIDILFWIISLYCVGLVFWLLFALQCVYFVWWLWKNIFYQLNAFRLVQFIWDNLLSVIIGKLGTGKTLLLTYLLQTMKLLTDEIYSNYPLEDDKVKVLTFKNLDFTDRV----------------------------------------------------------------------------------------------------------------------------------------------------------------------------------------------------------------------------------------------…
522	GC_00000005		S_phoeniceum_contigs	1498	3	90	34	0	0.606241990729124	0.628909843091923	0.617367913523137					------------------------MKKFIFFFKNYCY------ISGSMLLFSLIDLLLWIISLYCVGLVFWILFALQCVYFVWWLWKNIFYQLNAFRLVNFVWDNPLSVIIGKLGTGKTLLLTYLSQTMKLLTDEIYSNYPLEDDKVKVLTFKNLDFTDRTKPVPLDDSVILFDESYLYIDGTSPHDEKKVHSGKIPWIVLARHFGHRALFTAQREGMIWNNIRQLASGIIIPISLKKPVAKKGFN-FFNRFFIMRMGIFQDITDYEIWKTKSVERTAEGKRVKHKSDVG---LGIRFFKIIIPLEFANKYDSQWLKFVRDLKNDEIVNKKEYYWSEITKLSVKERLELFDIDILKKNLKPKKEKGNSKDD----------------------------…
523	GC_00000005		S_phoeniceum_contigs	853	3	90	34	0	0.606241990729124	0.628909843091923	0.617367913523137					------------------------MKKFIFFFKNYCY------ISGSMLLFSLIDLLLWIISLYCVGLVFWILFALQCVYFVWWLWKNIFYQLNSFRLVNFVWDNPLSVIIGKLGTGKTLLLTYLSQTMKLLTDEIYSNYPLEDDKVKVLTFKNLDFTDRTKPVPPDDSVILFDESYLYIDGTSPHDEKKVHSGKIPWIVLARHFGHRALFTAQREGMIWNNIRQLASGIIIPISLKKPVAKKGFN-FFNRFFIMRIGIFQDITDYEIWKTKSVERTAEGKRVKHKSDVG---LGIRFFKIIIPLEFANKYDSQWLKFVRDLKNDEIVNKKEYYWSEITKLSVKERLELFDIDILKKNLKPKKEKGNSKDD----------------------------…
524	GC_00000005		S_phoeniceum_contigs	998	3	90	34	0	0.606241990729124	0.628909843091923	0.617367913523137					------------------------MKKFIFFFKNYCY------ISGSMLLFSLIDLLLWIISLYCVGLVFWILFALQCVYFVWWLWKNIFYQLNSFRLVNFVWDNPLSVIIGKLGTGKTLLLTYLSQTMKLLTDEIYSNYPLEDDKVKVLTFKNLDFTDRTKPVPPDDSVILFDESYLYIDGTSPHDEKKVHSGKIPWIVLARHFGHRALFTAQREGMIWNNIRQLASGIIIPISLKKPVAKKGFN-FFNRFFIMRIGIFQDITDYEIWKTKSVERTAEGKRVKHKSDVG---LRIRFFKIIIPLKFANKYDSQWLKFVRDLKNDEIVNKKEYYWSEITKLSVKERLELFDIDILKKNLKPKKEKGNGKDD----------------------------…
525	GC_00000005		S_phoeniceum_contigs	2095	3	90	34	0	0.606241990729124	0.628909843091923	0.617367913523137					------------------------MKKFIFFFKNYCY------ISGSMLLFSLIDLLLWLISLYCVGLVFWILFALQCFYFVWWLWKNIFYQLNAFRLVNFVWDNPLSVIIGKLGTGKTLLLTYLSQTMKLLTDEIYSNYPLEDDKVKVLTFKNLDFTDRTKPVPPDDSVILFDESYLYIDGTSPHDEKKVHSGKIPWIVLARHFGHRALFTAQREGMIWNNIRQLASGIVIPISLKKPVAKKGFN-FFNRFFIMRIGIFQDITDYEIWKTKSVERTAEGKRAKHKSDVG---LGIRFFKIIIPLEFANKYDSEWLKFVRDLKNDEIVNEKFYYWSEITKLSVKERLELFDIDILKKNLKPRKEKGNGKDD----------------------------…
526	GC_00000005		S_phoeniceum_contigs	2028	3	90	34	0	0.606241990729124	0.628909843091923	0.617367913523137					------------------------MKKFIFFFKNYCY------ISGSMLLFSLIDLLLWIISLYCVGLVFWILFALQCVYFVWWLWKNIFYQLNSFRLVNFVWDNPLSVIIGKLGTGKTLLLTYLSQTMKLLTDKIYSNYPLEDDKVKVLTFKNLDFTDRTKPVPPDDSVILFDESYLYIDGTSPHDEKKVHSGKIPWIVLARHFGHRALFTAQREGMIWNNIRQLASGIIIPISLKKPVAKKGFN-FFNRFFIMRIGIFQDITDYEIWKTKSVERTAEGKRVKHKSDVG---LGIRFFKIIIPLEFANKYDSQWLKFVRDLKNDEIVNKKEYYWSEITKLSVKERLELFDIDILKKNLKPKKEKG---------------------------------…
527	GC_00000005		S_phoeniceum_contigs	141	3	90	34	0	0.606241990729124	0.628909843091923	0.617367913523137					------------------------MKKFIFFFKNYCY------ISGSMFLFSLIDLLLWIISFYCVGLVFWILFALQCVYFVWWLWKNIFYQLNAFRLVNFVWDNPLSVIIGKLGTGKTLLLTYLSQTMKLLTDEIYSNYPLEDDKVKVLTFKNLDFTDRTKLVPPDDSVILFDESYLYIDGTSPHDEKKVHSGKIPWIVLARHFGHRALFTAQREGMIWNNIRQLASGIIIPISLKKPVAKKGFN-FFNRFFIMRIGIFQDITDYEIWKTKSVERRAEGKRVKHKSDVG---LGIRFFKIIIPLEFANKYDSQWLKFVRDLKNDEIVNKKEYYWSEITKLSVKERLKLFDIDILKKNLKPKKEKWNGKDD----------------------------…
528	GC_00000005		S_phoeniceum_contigs	1880	3	90	34	0	0.606241990729124	0.628909843091923	0.617367913523137					------------------------MKKFIFFFKNYCY------ISGSMLLFSLIDLLLWIISLYCVGLVFWILFALQCVYFVWWLWKNIFYQLNAFRLVNFVWDNPLSVIIGKLGTGKTLLLTYLSQTMKLLTDEIYSNYPLEDDKVKVLTFKNLDFTDRTKPVPPDDSVILFDESYLYIDGTSPHDEKKVHSGKIPWIVLARHFGHRALFTAQREGMIWNNIRQLASGIIIPISLRKPVVKKGFN-FFNRFFIMRIGIFQDITDYEIWKTKSVERTVEGKRAKHKSDVG---LGIRFFKIMIPLEFANKYDSEWLKFVRDLKNDEIVNEKFYYWSETTKLSVKERLELFDIDILKKNLKPKKEKGNSKDD----------------------------…
529	GC_00000005		S_phoeniceum_contigs	345	3	90	34	0	0.606241990729124	0.628909843091923	0.617367913523137					------------------------MKKFIFFFKNYCY------ISGSMLLFSLIDLLLWLISLYCVGLVFWILFALQCVYFVWWLWKNIFYQLNSFRLVNFVWDNPLSVIIGKLGTGKTLLLTYLSQTMKLLTDEIYSNYPLEDDKVKVLTFKNLDFTDRTKLVPPDDSVILFDESYLYIDGTSPHDEKKVHSGKIPWIVLARHFGNRALFTVQREGMIWNNIRQLANGIIIPISFKKPVAKKGFN-FFNRFFIMRIGIFQDITDYEIWKTKSVERRAEGKRVKHKSDVG---LGIRFFKIIIPLEFANKYDSQWLKFVRDLKNDEIVNKKEYYWSEITKLSVKERLKLFDIDILKKNLKPKKEKGNSKDD----------------------------…
530	GC_00000005		S_phoeniceum_contigs	1535	3	90	34	0	0.606241990729124	0.628909843091923	0.617367913523137					------------------------MKKFIFFFKNYCY------ISGSMLLFSLIDLLLWIISLYCVGLVFWILFALQCVYFVWWLWKNIFYQLNAFRLVNFVWDNPLSVIIGKLGTGKTLLLTYLSQTMKLLTDEIYSNYPLEDDKVKVLTFKNLDFTDRTKPVPPDDSVILFDESYLYIDGTSPHDEKKVHSGKIPWIVLARHFGHRALFTAQREGMIWNNIRQLASGIIIPISLRKPVAKKGFN-FFNRFFIMRIGIFQDITDYEIWKTKSVERTVEGKRAKHKSDVG---LGIRFFKIMIPLEFANKYDSEWLKFVRDLKNDEIVNEKFYYWSETTKLSVKERLELFDIDILKKNLKPKKEKGNSKDD----------------------------…
531	GC_00000005		S_phoeniceum_contigs	306	3	90	34	0	0.606241990729124	0.628909843091923	0.617367913523137					------------------------MKKFIFFFKNCCY------ISGSMLLFSLIDLLLWIISLYCVGLVFWILFALQCVYFVWWLWKNIFYQLNAFRLVNFVWDNPLSVIIGKLGTGKTLLLTYLSQTMKLLTDEIYSNYPLEDDKVKVLTFKNLDFTDRTKLVPPDDSVILFDESYLYIDGTSPHDEKKVHSGKIPWIVLARHFGHRALFTVQREGMIWNNIRQLASGIIIPILLKKPVAKKGFN-FFNRFFIMRMGIFQDITNYEIWKTKSVERTAEGKRVKHKSDVG---LGIRFFKIIIPLEFANKYDSQWLKFVRDLKNDEIVNKKEYYWSEITKLSVKERLELFDIDILKKNLKPKKEKGNSKDD----------------------------…
532	GC_00000005		S_phoeniceum_contigs	1837	3	90	34	0	0.606241990729124	0.628909843091923	0.617367913523137					------------------------MKKFIFFFKNYCY------ISGSMLLFSLIDLLLWIISLYCVGLVFWILFALQCVYFVWWLWKNIFYQLNAFRLVNFVWDNPLSVIIGKLGTGKTLLLTYLSQTMKLLTDEIYSNYPLEGDKVKVLTFKNLDFTDQTKPAPPDDSVILFDESYLYIDGTSPHDEKKVHSDKIPWIVLARHFGNRALFTAQREGMIWNNIRQLASGIIIPISLKKPIAKKGFN-FFNRFFIMRIGIFQNITDYEIWKTKSVERTAEGKRAKHKSDVG---LGIRFFKIIIPLEFANKYDSQWLKFVRDLKNDEIVDKKFYYWSEITKLSVKERLELFDIDILKKNLKPKKEKGNGKDN----------------------------…
533	GC_00000005		S_phoeniceum_contigs	1209	3	90	34	0	0.606241990729124	0.628909843091923	0.617367913523137					------------------------MKKFIFFFKNYCY------ISGSMFLFSLIDLLLWIISLYCVGLVFWLLFALQCVYFVWWLWKNIFYQLNAFRLVNFVWDNPLSVIIGKLGTGKTLLLTYLSQTMKLLKDEIYSNYPLEDDKVKVLTFKNLDFTDRTKPVPPDDSVILFDESYLYIDGTSPHDEKKVHSGKIPWIVLARHFGHRALFTAQREVMIWNNIRQLASGIIIPISLKKPVDKKGFN-FFNRFFIMRIGIFQDITDYEIWKTKSVERTTEGKRAKHKSDVG---LGIRFFKIIIPLEFANKYDSQWLKFVCDLKNDEIIDKKYYYWSEITKLSVKERLELFDIDILKKNLKPKKEKGNGKDD----------------------------…
534	GC_00000005		S_phoeniceum_contigs	454	3	90	34	0	0.606241990729124	0.628909843091923	0.617367913523137					------------------------MKKFIFFFKNYCY------ISGSMFLFSLIDLLLWIISLYCVGLVFWLLFALQCVYFVWWLWKNIFYQLNAFRLVNFVWDNPLSVIIGKLGTGKTLLLTYLSQTMKLLTDEIYSNYTLEDDKVKVLTFKNLDFTDRTKPVPPDDSVILFDEIYLYIDGTSPHDEKKVHSGKIPWIVLTRHFGNRALFTAQREGMIWNNIRQLASGIIIPISFKKPVIKKGFN-FFNRFFIMRIGIFQNITDYEIWKTKSVERTEEGKRAKHKSDVG---LGIRFFKIIIPLEFANKYDSQWLKFVRDLKNDEIIDKKEYYLSEITKLSVKERLELFDIDILKKNLKPKKEKWNMKDD----------------------------…
535	GC_00000005		S_phoeniceum_contigs	1760	3	90	34	0	0.606241990729124	0.628909843091923	0.617367913523137					------------------------MKKFIFFFKNYCY------ISGSMFLFSLIDLLLWIISFYCVGLVFWILFALQCVYFVWWLWKNIFYQLNAFRLVNFVWDNPLSVIIGKLGTGKTLLLTYLSQNMKLLTDEIYSNYPLEDDKVKVLTFKNLDFTDRTKLVPPDDSVILFDESYLYIDGTSPHDEKKVHSGKIPWIVLARHFGHRALFTAQREGMIWNNIRQLASGIIIPISLKKPIAKKGFN-FFNRFFIMRIGIFQDITDYEIWKTKSVERRAEGKRVKHKSDVD--------------------------------------------------------LIIF-------------------------------------------------…
536	GC_00000005		S_phoeniceum_contigs	2338	3	90	34	0	0.606241990729124	0.628909843091923	0.617367913523137					------------------------M--------------------------------------------------------------------------------------------------------------------------------------------------------------------------------------------------------------------------------------RIGIFQDITDYEIWKTKSVERTAEGKRAKHKSDVG---LGIRFFKIIIPLEFANKYDSQWLKFVSDLKNDEIIDKKEYYWSEITKLSVKERLELFDIDILKKNLKPKKEKGNGKDD----------------------------…
537	GC_00000005		S_phoeniceum_contigs	1684	3	90	34	0	0.606241990729124	0.628909843091923	0.617367913523137					------------------------M--------------------------------------------------------------------------------------------------------------------------------------------------------------------------------------------------------------------------------------RIGIFQDITDYEIWKTKSVERTAEGKRAKHKSDVG---LGIRFFKIIIPLEFANKYDSQWLKFVRDLKNDEIIDKKEYYWLEITKLSVKERLELFDIDILKKNLKPKKEKGNSKDD----------------------------…
538	GC_00000005		S_phoeniceum_contigs	1994	3	90	34	0	0.606241990729124	0.628909843091923	0.617367913523137					--------------------------------------------------------------------------------------------------------------------------------MKLLTDEIYSNYPLEDDKVKVLTFKNLDFTDRTKLVPPDDSVILFDESYLYIDGTSPHDEKKVHSGKIPWIVLARHFGNRALFTVQREGMIWNNIRQLANGIIIPISFKKPVAKKGFN-FFNRFFIMRIGIFEDITDYEIWKTKSVERTAEGKRAKHKSDVG---LGIRFFKIIIPLEFANKYDSQWLKFVRDLKNDEIVNKKEYYWSEITKLSVKERLELFDIDILKKNLKPKKEKGNRKDD----------------------------…
539	GC_00000005		S_phoeniceum_contigs	509	3	90	34	0	0.606241990729124	0.628909843091923	0.617367913523137					------------------------MKKFIFFFKNCCY------ISGSMLLFSLIDLLLWIISLYCVGLVFWILFALQCVYFVWWLWKNIFYQLNAFRLVNFVWDNPLSVIIGKLGTGKTLLLTYLSQTMKLLTDEIYSNYPLEDDKVKVLTFKNLDFTDRTKPVPPDDSVILFDESYLYIDATSPHDEKKVHSGKIPWIVLVRHFGHRALFTAQREGMIWNNIRQLASGIIIPISLKKPVAKKGFNFFFNRFFIMRIGIFQDITDYEIWKTKSVERTAEGKRVKHKSDVG---LGIRFFKIIIPLEFANKYDSQWLKFVRDLKNDEIVNKKEYYWSEITKLSVKERL----------------------------------------------------…
540	GC_00000005		S_phoeniceum_contigs	1524	3	90	34	0	0.606241990729124	0.628909843091923	0.617367913523137					------------------------M--------------------------------------------------------------------------------------------------------KLLTDKIYSNYPLEDDKVKVLTFKNLDFTYRTKPAPPDDSVILFDESYLYIDGTSPHDEKKVHSGKIPWIVLARHFGHRALFTVQREGMIWNNIRQLASGIIIPISLKKPVAKKGFH-FLIALKTLVSLSFGNIPKFCFIIT--FSSGICGSRCEQLLGPGSDELSVCFCKI-----------------------------------EFSSCGSLIPAFLLTIDSI--------------------------------------------…
541	GC_00000005		S_phoeniceum_contigs	129	3	90	34	0	0.606241990729124	0.628909843091923	0.617367913523137					------------------------MKKFIFFFKNYCY------ISGSMLLFSLIDLLLWIISLYCVGLVFWLLFALKCVYFVWWLWKNIFYQLNAFWLVNFVWDNPLSVIIGKLGTGKTLLLTYLSQTMKLLTDKIYSNYPLEDDKVKVLTFKNLDFTDQTKPAPPDDSLILFDESYLYIDGTSPHDEKKVHSGKIPWIVLARHFGHRALFTAQREGMIWNNIRQLANEIIIPISLKKPVAKKGFN-FFNRFFIMRIGIFQDITDYEIWKTKSVERTAEGKRAKHKSDVG---LGIRFFKIIIPLEFANKYDSEWLKFVRDLKNDEIIDKKYYYWSEITKLSVK-------------------------------------------------------…
542	GC_00000005		S_phoeniceum_contigs	364	3	90	34	0	0.606241990729124	0.628909843091923	0.617367913523137					--------------------------------------------------------------------------------------------------MNFVWDNPLSVIIGKLGTGKTLLLTYLSQTMKLLTDEIYSNYPLEDDKVKVLTFKNLDFTDRTKPVPPDDSVILFDESYLYIDGTSPHDEKKSS---------------------------------------------------------------------------------------------------------------------------------------------------------------------------------------------------------------…
543	GC_00000005		S_phoeniceum_contigs	648	3	90	34	0	0.606241990729124	0.628909843091923	0.617367913523137					------------------------M--------------------------------------------------------------------------NFVWDNPLSVIIGKLGTGKTLLLTYLSQTMKLLTDEIYSNYPLEDDKVKVLTFKNLDFTDRTKPVPPDDSVILFDESYLYIDGTSPHDEKKVHSVKIPWIVLARHFGNRALFTAQREGMIWNNIRQLASGIIIPISLKKPVAKKGFN-FFNRFFIMRMGIFQDITDYEIWKTKSVERTAEGKRVKHKSDVG---LGIRFFKIIIPLEFANKYDSQWLKFVRDLKNDEIVNKKRI--------------------LLVRNHKIKR------------------------------------…
544	GC_00000005		S_phoeniceum_contigs	1685	3	90	34	0	0.606241990729124	0.628909843091923	0.617367913523137					------------------------MKKFIFFFKNYCY------ISGSMFLFSLIDLLLCIISLYCVGLVFWLLFALQCVYFVWWLWKNIFYHLNSFRLVNFVWDNPLSVIIGKLGTGKTLLLTYLSQTMKLLTYEIYSNYPLEDDKVKVLTFKNLDFTDRTKPVPPDDSVILFDESYLYIDGTSPHDEKKVHSSKIPWIVLARHFGNRALFTAQREGMIWNNIRQLASGIIIPISLKKPVIKKGFN-FF------------------------------------------------------------------------------------------------------------------------------------------------------…
545	GC_00000005		S_phoeniceum_contigs	686	3	90	34	0	0.606241990729124	0.628909843091923	0.617367913523137					------------------------MKKFIFFFKNYCY------ISGSMFLFSLIDLLLLIISLYCVGLVFWFLFALQCVYFVWWLWKNIFYQLNAFRLVNFVWDNPLSVIIGKLGTCKTLLLTYLSQTMKLLTDEIYSNYPLEDDKVKVLTFKNLDFTDRTKTSP------------------------------TRW---------------------------------------------------------------------------------------------------------------------------------------------------------------------------------------------------------…
546	GC_00000005		S_phoeniceum_contigs	389	3	90	34	0	0.606241990729124	0.628909843091923	0.617367913523137					------------------------MKKFIFFFKNYCY------ISGSMLLFSLIDLLLWIISLYCVGLVFWILFALQCVYFVWWLWKNIFYQLNAFRLVNFVWDNPLSVIIGKLGTGKTLLLTYLSQTMKLLTDEIYSNYPLEDDKVKVLTFKNLDFTDRTK------------------------------TGSPRW---------------------------------------------------------------------------------------------------------------------------------------------------------------------------------------------------------…
547	GC_00000005		S_phoeniceum_contigs	844	3	90	34	0	0.606241990729124	0.628909843091923	0.617367913523137					------------------------MKKFIFFFKNYCY------ISGSMLLFSLIDLLLWLISLYCVGLVFWILFALQCVYFVWWLWKNIFYQLNAFRLVNFVWDNPLSVIIGKLGTGKTLLLTYLSQTMKLLTDEIYSNYPLEDDKVKVLTFKNLDFTDRTKLVPPDDSVILFDESYLYIDGTSPHDEKKVHSGKIPWIVLARHFGHRALFTAQREGLL----------------------------LFIVLYII------DFITYQLYINYSY-----------------------------------------------------------------------------------------------------------------------------…
548	GC_00000005		S_phoeniceum_contigs	1393	3	90	34	0	0.606241990729124	0.628909843091923	0.617367913523137					------------------------MKKFIFFFKNYCY------ISGSMLLFSLIDLLLWLISLYCVGLVFWILFALQCVYFVWWLWKNIFYQLNSFGLVNFVWDNPLSVIIGKLGTGKTLLLTYLSQTMKLLTDEIYSNYPLEDDKVKVLTFKNLDFTDRTKPVPPDDRT------------------------------------------------------------------------------------------------------------------------------RF-----------------------------------------------------------------------------------------------------…
549	GC_00000005		S_phoeniceum_contigs	687	3	90	34	0	0.606241990729124	0.628909843091923	0.617367913523137					-------------------------------------------------------------------------------------------------------------------------------------------------------------------------------------------------------------------------MIWNNIRQLASGIIIPISLKKPVAKKGFN-FFNRFFIMRIGIFQDITDYEIWKTKSVERTAEGKRAKHKSDVG---LGIRFFKIIIPLEFANKYDSQWLKFVRDLKNDEIIDKKEYYW----------------------------------------------------------------…
550	GC_00000005		S_phoeniceum_contigs	363	3	90	34	0	0.606241990729124	0.628909843091923	0.617367913523137					------------------------------------------------------------------------------------------------------------------------------------------------------------------------------------------MRKKVHSGKIPWIVLARHFGNRALFTAQREGMIWNNIRQLASGIIIPISLKKPVAKKGFN-FFNRFFIMRMGIFQDITDYEIWKTKSVERTAEGKRVKHKSDVG---LGIQFFKIIIPLEFANKYDSQWLKFVRDLKNDEIVNKKEYYWSEITKLSVKERLELFDIDILKKNLKPKKEKGNSKDD----------------------------…
551	GC_00000005		S_phoeniceum_contigs	2339	3	90	34	0	0.606241990729124	0.628909843091923	0.617367913523137					------------------------MQNDWIKLKEF-----------------FIHVFLFIDKTNVETITTW----------------------------NLTQNEYLTLMV---GTGKTLLLTYLSQTMKLLTDEIYSNYPLEDDKVKVLTFKNLDFTDRTKLVPPDDSVILFDESYLYIDGTSPHDEKKVHSGKIPWIVLARHFGNRALFTAQREGIIWNNICQLASGIIIPISLKKPVIKKGFN-----FLIVSLL-----------------------------------CELVFFKI--------------------------------------------------------------------------------------------------…
552	GC_00000005		S_phoeniceum_contigs	1430	3	90	34	0	0.606241990729124	0.628909843091923	0.617367913523137					------------------------M-------------------------------------------------------------------------------------------------------------------------------------------------------------------------------------------------IWNNIRQLASGIIIPILLKKPVAKKGFN-FFNRFFIMRMGIFQDITDYEIWKTKSVERTAEGKRVKHKSDVG---LGIRFFKIIIPLEFANKYDSQWLKFVRDLKNDEIVNKKRI--------------------LLVRNHKIKS------------------------------------…
553	GC_00000005		S_phoeniceum_contigs	2061	3	90	34	0	0.606241990729124	0.628909843091923	0.617367913523137					-----------------------------------------------------------------------------------------------------------------------------------------------------------------------------------------------------MIIL--------------------------------------IAKKGFN-FFNRFFIMRIVIFQDITDYEIWKTKSVERTAEGKRAKHKSDVG---LGIRFFKIIIPLEFGYPVNTS-----------SKICLLLIWW----------------------------------------------------------------…
554	GC_00000005		S_phoeniceum_contigs	390	3	90	34	0	0.606241990729124	0.628909843091923	0.617367913523137					------------------------M--------------------------------------------------------------------------------------------------------------------------------------------------------------------------------------------------------------------------------------RIGIFQDITDYEIWKTKSVERTAEGKRAKHKSDVG---LEIRFFKIIIPLEFANKYDSQWLKFVRDFKNDKIIDKKEYYWSEITKLSVKERLELFDIDILKKNLKPKKEKGNRKDD----------------------------…
555	GC_00000005		S_phoeniceum_contigs	361	3	90	34	0	0.606241990729124	0.628909843091923	0.617367913523137					--------------------------------------------------------------------------------------------------MNFVWDNPLSVIIGKLGTGKTLLLTYLSQTMKLLTDEIYSNYPLEDDKVKVLTFKNLDFTDRTK------------------------------TGSPRW---------------------------------------------------------------------------------------------------------------------------------------------------------------------------------------------------------…
556	GC_00000006		S_citri_contigs	105	3	83	35	0	0.898736703645685	0.74202817973794	0.812898870549462					MPTWLTTIFSVVIVLAIFLYFGLLIYQKIKQIRGKKKDKK-EIERKESNK-----------------------------------------------------------------------------------
557	GC_00000006		S_citri_contigs	1326	3	83	35	0	0.898736703645685	0.74202817973794	0.812898870549462					MPTWLTTIFSVVIVLAIFLYFGLLIYQKIKQIRGKKKDKK-EIERKESNK-----------------------------------------------------------------------------------
558	GC_00000006		S_citri_contigs	1398	3	83	35	0	0.898736703645685	0.74202817973794	0.812898870549462					MPTWLTTIFSVVIVLAIFLYFGLLIYQKIKQIRGKKKDKK-EIERKESNK-----------------------------------------------------------------------------------
559	GC_00000006		S_citri_contigs	1538	3	83	35	0	0.898736703645685	0.74202817973794	0.812898870549462					MPTWLTTIFSVVIVLAIFLYFGLLIYQKIKQIRGKKKDKK-EIERKESNK-----------------------------------------------------------------------------------
560	GC_00000006		S_citri_contigs	1550	3	83	35	0	0.898736703645685	0.74202817973794	0.812898870549462					MPTWLTTIFSVVIVLAIFLYFGLLIYQKIKQIRGKKKDKK-EIERKESNK-----------------------------------------------------------------------------------
561	GC_00000006		S_citri_contigs	1755	3	83	35	0	0.898736703645685	0.74202817973794	0.812898870549462					MPTWLTTIFSVVIVLAIFLYFGLLIYQKIKQIRGKKKDKK-EIERKESNK-----------------------------------------------------------------------------------
562	GC_00000006		S_citri_contigs	1758	3	83	35	0	0.898736703645685	0.74202817973794	0.812898870549462					MPTWLTTIFSVVIVLAIFLYFGLLIYQKIKQIRGKKKDKK-EIERKESNK-----------------------------------------------------------------------------------
563	GC_00000006		S_citri_contigs	285	3	83	35	0	0.898736703645685	0.74202817973794	0.812898870549462					MPTWLTTIFSVVIVLAIFLYFGLLIYQKIRQIRGKKKDKK-EIERKESNK-----------------------------------------------------------------------------------
564	GC_00000006		S_citri_contigs	899	3	83	35	0	0.898736703645685	0.74202817973794	0.812898870549462					MPTWLTTIFSVVIVLAIFLYFGLLIYQKIRQIRGKKKDKK-EIERKESNK-----------------------------------------------------------------------------------
565	GC_00000006		S_citri_contigs	914	3	83	35	0	0.898736703645685	0.74202817973794	0.812898870549462					MPTWLTTIFSVVIVLAIFLYFGLLIYQKIRQIRGKKKDKK-EIERKESNK-----------------------------------------------------------------------------------
566	GC_00000006		S_citri_contigs	1163	3	83	35	0	0.898736703645685	0.74202817973794	0.812898870549462					MPTWLTTIFSVVIVLAIFLYFGLLIYQKIRQIRGKKKDKK-EIERKESNK-----------------------------------------------------------------------------------
567	GC_00000006		S_citri_contigs	1751	3	83	35	0	0.898736703645685	0.74202817973794	0.812898870549462					MPTWLTTIFSVVIVLAIFLYFGLLIYQKIRQIRGKKKDKK-EIERKESNK-----------------------------------------------------------------------------------
568	GC_00000006		S_citri_contigs	1901	3	83	35	0	0.898736703645685	0.74202817973794	0.812898870549462					MPTWLTTIFSVVIVLAIFLYFGLLIYQKIRQIRGKKKDKK-EIERKESNK-----------------------------------------------------------------------------------
569	GC_00000006		S_citri_contigs	1974	3	83	35	0	0.898736703645685	0.74202817973794	0.812898870549462					MPTWLTTIFSVVIVLAIFLYFGLLIYQKIRQIRGKKKDKK-EIERKESNK-----------------------------------------------------------------------------------
570	GC_00000006		S_citri_contigs	1312	3	83	35	0	0.898736703645685	0.74202817973794	0.812898870549462					MPTWLTTIFSVVIVLAIFLYFGLLIYEKIKQIRGKKKDKK-EIERKESNK-----------------------------------------------------------------------------------
571	GC_00000006		S_citri_contigs	759	3	83	35	0	0.898736703645685	0.74202817973794	0.812898870549462					MRTWLTTIFSVVIVLAIFLYFGLLIYQKIRQIRGKKKDKK-EIERKESNK-----------------------------------------------------------------------------------
572	GC_00000006		S_citri_contigs	1563	3	83	35	0	0.898736703645685	0.74202817973794	0.812898870549462					MLTWLTTIFSVVIVLAIFLYFGLLIYQKIRQIRGKKKDKK-EIERKESNK-----------------------------------------------------------------------------------
573	GC_00000006		S_citri_contigs	893	3	83	35	0	0.898736703645685	0.74202817973794	0.812898870549462					MPTWLTTIFSVVIVLAIFLYFGLSIYQKIKQIRGKKKEKK-EIERKESSK-----------------------------------------------------------------------------------
574	GC_00000006		S_citri_contigs	1114	3	83	35	0	0.898736703645685	0.74202817973794	0.812898870549462					MPTWLTTIFSVVIVLAIFLYFGLLIYQKIKQIRGKKKDKK-EIERK---------------------------------------------------------------------------------------
575	GC_00000006		S_citri_contigs	603	3	83	35	0	0.898736703645685	0.74202817973794	0.812898870549462					MPTWLTTIFSVVIILSIFTYIGLSIYQKIKQIRGKKKDKK-EIERKESNK-----------------------------------------------------------------------------------
576	GC_00000006		S_citri_contigs	1049	3	83	35	0	0.898736703645685	0.74202817973794	0.812898870549462					MPTWLTTIFSVVIILSIFTYIGLSIYQKIKQIRGKKKDKK-EIERKESNK-----------------------------------------------------------------------------------
577	GC_00000006		S_citri_contigs	1166	3	83	35	0	0.898736703645685	0.74202817973794	0.812898870549462					MPTWLTTIFSVVIILSIFTYIGLSIYQKIKQIRGKKKDKK-EIERKESNK-----------------------------------------------------------------------------------
578	GC_00000006		S_citri_contigs	1342	3	83	35	0	0.898736703645685	0.74202817973794	0.812898870549462					MPTWLTTIFSVVIILGIFVWIGLSIYQKIKQIRGKKKDKK-EIERKESNK-----------------------------------------------------------------------------------
579	GC_00000006		S_citri_contigs	1855	3	83	35	0	0.898736703645685	0.74202817973794	0.812898870549462					MPTWLTTIFSVVIILGIFAWIGLSIYQKIKQIRGKKKDKK-EIERKESNK-----------------------------------------------------------------------------------
580	GC_00000006		S_citri_contigs	977	3	83	35	0	0.898736703645685	0.74202817973794	0.812898870549462					MPTWLTTIFSVVIILSIFTYIGLSIYQKIKQIRGKKKEKK-EIERKESSK-----------------------------------------------------------------------------------
581	GC_00000006		S_citri_contigs	1671	3	83	35	0	0.898736703645685	0.74202817973794	0.812898870549462					MPTWLTTIFSVVIILSIFTYIGLSIYQKIKQIRGKKKYKK-EIERKESNK-----------------------------------------------------------------------------------
582	GC_00000006		S_citri_contigs	1076	3	83	35	0	0.898736703645685	0.74202817973794	0.812898870549462					MPTWLTKIFSVVIILGIFAWIGLSIYQKIKQIRGKKKEKK-EIERKESNK-----------------------------------------------------------------------------------
583	GC_00000006		S_citri_contigs	1356	3	83	35	0	0.898736703645685	0.74202817973794	0.812898870549462					MSTWLTTIFSVVIILGIFAWIVLSIYQKIKQIRGKKKEKK-EIERKESNK-----------------------------------------------------------------------------------
584	GC_00000006		S_citri_contigs	882	3	83	35	0	0.898736703645685	0.74202817973794	0.812898870549462					MPTWLTTIFSVVIVLAIFLYFGLLIYQKIKQIRGKKKR-----------------------------------------------------------------------------------------------
585	GC_00000006		S_citri_contigs	2025	3	83	35	0	0.898736703645685	0.74202817973794	0.812898870549462					MPTWLTTIFSVVIVLAIFLYFGLLIYQKIKQIRGKKKR-----------------------------------------------------------------------------------------------
586	GC_00000006		S_citri_contigs	2060	3	83	35	0	0.898736703645685	0.74202817973794	0.812898870549462					MPTWLTTIFSVVIVLAIFLYFGLLIYQKIKQIRGKKKR-----------------------------------------------------------------------------------------------
587	GC_00000006		S_citri_contigs	1977	3	83	35	0	0.898736703645685	0.74202817973794	0.812898870549462					MPTWLTTIFSVVIILGIFAWIGLSIYQKIKQIRGKKKEKKKLKERRVINNVMYVFNNSV--------------------------------------------------------------------------
588	GC_00000006		S_citri_contigs	1352	3	83	35	0	0.898736703645685	0.74202817973794	0.812898870549462					MPVWLTWIFSIVIILGILAWIGLSIYQKIRQIQGKKKDKK-EIKNKEDKE-----------------------------------------------------------------------------------
589	GC_00000006		S_citri_contigs	935	3	83	35	0	0.898736703645685	0.74202817973794	0.812898870549462					MPTWLTTIFSVVIILGIFAWIGLLIYQKIKQIRGKKKEKKKLKERRVINNVRYVFNNSV--------------------------------------------------------------------------
590	GC_00000006		S_citri_contigs	230	3	83	35	0	0.898736703645685	0.74202817973794	0.812898870549462					MPTWLTTIFSVVIILGIFAWIGLLIYQKIKQIREKKKEKK-KLK-----------------------------------------------------------------------------------------
591	GC_00000006		S_kunkelii_contigs	415	3	83	35	0	0.898736703645685	0.74202817973794	0.812898870549462					MPTWLTTIFSVVIILGIFAWIGLSIYQKIKQIRGKKKEKK-EIERKESNK-----------------------------------------------------------------------------------
592	GC_00000006		S_kunkelii_contigs	1416	3	83	35	0	0.898736703645685	0.74202817973794	0.812898870549462					MPTWLTTIFSVVIILGIFAWIGLLIYQKIKQIRGKKKEKK-EIERKKNKK-----------------------------------------------------------------------------------
593	GC_00000006		S_kunkelii_contigs	758	3	83	35	0	0.898736703645685	0.74202817973794	0.812898870549462					MPTWLTTIFSILIVLGIFLYIGLGIYQKIRQIERNKKDKK-EIERKEDKK-----------------------------------------------------------------------------------
594	GC_00000006		S_kunkelii_contigs	1505	3	83	35	0	0.898736703645685	0.74202817973794	0.812898870549462					MPTWLTTIFSVVIILGIFVWIGLSIYQKIKQIRGEKKEKK-EIEKKSIKNNVRYVFNKSS-------------------------------------------------------------------------
595	GC_00000006		S_kunkelii_contigs	1194	3	83	35	0	0.898736703645685	0.74202817973794	0.812898870549462					MPTWLTTILSIIILLAIFAWIGLSIYQKIKQIQGKKKEKK-ELERKEDKK-----------------------------------------------------------------------------------
596	GC_00000006		S_kunkelii_contigs	648	3	83	35	0	0.898736703645685	0.74202817973794	0.812898870549462					MPIWLTTIFSVLIVLGIFLYIGLGIYQKIRQIERNKKDKK-EIERKEDKK-----------------------------------------------------------------------------------
597	GC_00000006		S_kunkelii_contigs	713	3	83	35	0	0.898736703645685	0.74202817973794	0.812898870549462					MPIWLTTIFSVLIVLGIFLYIGLGIYQKIRQIERNKKDKK-EIERKEDKK-----------------------------------------------------------------------------------
598	GC_00000006		S_kunkelii_contigs	1143	3	83	35	0	0.898736703645685	0.74202817973794	0.812898870549462					MPIWLTTIFSVLIVLGIFLYIGLGIYQKIRQIERNKKDKK-EIERKEDKK-----------------------------------------------------------------------------------
599	GC_00000006		S_kunkelii_contigs	1696	3	83	35	0	0.898736703645685	0.74202817973794	0.812898870549462					MPIWLTTIFSVLIVLGIFLYIGLGIYQKIRQIERNKKDKK-EIERKEDKK-----------------------------------------------------------------------------------
600	GC_00000006		S_kunkelii_contigs	1148	3	83	35	0	0.898736703645685	0.74202817973794	0.812898870549462					MPTWLTTIFSVVIILGIFAWIGLSIYQKIRQIERNKKDKK-EIERKDDKK-----------------------------------------------------------------------------------
601	GC_00000006		S_kunkelii_contigs	495	3	83	35	0	0.898736703645685	0.74202817973794	0.812898870549462					MPTWLTTIFSVLIVLGIFLYIGLGIYQKIRQIERNKKD-----------------------------------------------------------------------------------------------
602	GC_00000006		S_kunkelii_contigs	679	3	83	35	0	0.898736703645685	0.74202817973794	0.812898870549462					MPTWLTTIFSVVIILGIFAWIGLSIYQKIKQIQGKKKEKKKLIERRIKNNVRYVFNNSS--------------------------------------------------------------------------
603	GC_00000006		S_kunkelii_contigs	1031	3	83	35	0	0.898736703645685	0.74202817973794	0.812898870549462					MPTWLTTIFSIIILLAIFAWIGLSIYQKIKQIQGKKKKKK-LKERRIKNNVRYVFNNSS--------------------------------------------------------------------------
604	GC_00000006		S_kunkelii_contigs	796	3	83	35	0	0.898736703645685	0.74202817973794	0.812898870549462					MPTWLTIIFSIIILLGIFAWIGLLIYQKIKQIRGKKKEKK---------------------------------------------------------------------------------------------
605	GC_00000006		S_kunkelii_contigs	1478	3	83	35	0	0.898736703645685	0.74202817973794	0.812898870549462					MQTWLTTIFSVVIILGIFAWIGLSIYQKIKKIRGKKKDKK---------------------------------------------------------------------------------------------
606	GC_00000006		S_kunkelii_contigs	97	3	83	35	0	0.898736703645685	0.74202817973794	0.812898870549462					MPTWLTTIFSVVIILGIFAWIGLSIYQKNKQIQGKKK----EIERKEDKKMLGMYLTTAVNFLTSPTPKTMSDSMSGTWTGLSSALWKVKETYSQAYHKHIILII----------------------------
607	GC_00000006		S_kunkelii_contigs	848	3	83	35	0	0.898736703645685	0.74202817973794	0.812898870549462					MSTLLTTILSIIILLGIFAWIGLSIYQKIKQIQGNKKDKK-EIERKKDKK-----------------------------------------------------------------------------------
608	GC_00000006		S_phoeniceum_contigs	1128	3	83	35	0	0.898736703645685	0.74202817973794	0.812898870549462					MPTWLTTIFSVVIILGIFAWIGLSIYQKIKQIRGKKKEKK-EIEIKEDKKMLGMYLTTAFNFLTAPTSKTMTEGMTGIWTGLTSSLWKVKEGITNILPEIMVFLGEVWIILIPFAIFCIIKILNFFRVMVKGF
609	GC_00000006		S_phoeniceum_contigs	351	3	83	35	0	0.898736703645685	0.74202817973794	0.812898870549462					MPTWLTTIFSVVIVLAIFLYFGLLIYQKIKQIRGKKKDKK-EIERKESNK-----------------------------------------------------------------------------------
610	GC_00000006		S_phoeniceum_contigs	807	3	83	35	0	0.898736703645685	0.74202817973794	0.812898870549462					MPTWLTTIFSVVIVLAIFLYFGLLIYQKIKQIRGKKKDKK-EIERKESNK-----------------------------------------------------------------------------------
611	GC_00000006		S_phoeniceum_contigs	1493	3	83	35	0	0.898736703645685	0.74202817973794	0.812898870549462					MPTWLTTIFSVVIVLAIFLYFGLLIYQKIKQIRGKKKDKK-EIERKESNK-----------------------------------------------------------------------------------
612	GC_00000006		S_phoeniceum_contigs	1398	3	83	35	0	0.898736703645685	0.74202817973794	0.812898870549462					MPTWLTTIFSVVIVLAIFLYFGLLIYQKIRQIRGKKKDKK-EIERKESNK-----------------------------------------------------------------------------------
613	GC_00000006		S_phoeniceum_contigs	2100	3	83	35	0	0.898736703645685	0.74202817973794	0.812898870549462					MPTWLTTIFSVVIVLAIFLYFGLLIYQKIRQIRGKKKDKK-EIERKESNK-----------------------------------------------------------------------------------
614	GC_00000006		S_phoeniceum_contigs	514	3	83	35	0	0.898736703645685	0.74202817973794	0.812898870549462					MPTWLTTIFSVVIVLAIFLYFGLSIYQKIKQIRGKKKEKK-EIERKESNK-----------------------------------------------------------------------------------
615	GC_00000006		S_phoeniceum_contigs	643	3	83	35	0	0.898736703645685	0.74202817973794	0.812898870549462					MPTWLTTIFSVVIVLAIFLYFGLSIYQKIKQIRGKKKEKK-EIERKESNK-----------------------------------------------------------------------------------
616	GC_00000006		S_phoeniceum_contigs	810	3	83	35	0	0.898736703645685	0.74202817973794	0.812898870549462					MPTWLTTIFSVVIVLAIFLYIGLSIYQKIKQIRGKKKDKK-EIERKESNK-----------------------------------------------------------------------------------
617	GC_00000006		S_phoeniceum_contigs	860	3	83	35	0	0.898736703645685	0.74202817973794	0.812898870549462					MPTWLTTIFSVVIVLAIFLYIGLSIYQKIKQIRGKKKDKK-EIERKESNK-----------------------------------------------------------------------------------
618	GC_00000006		S_phoeniceum_contigs	201	3	83	35	0	0.898736703645685	0.74202817973794	0.812898870549462					MPTWLTTIFSVVIILGIFAWIGLSIYQKIKQIRGKKKDKK-EIERKESNK-----------------------------------------------------------------------------------
619	GC_00000006		S_phoeniceum_contigs	1755	3	83	35	0	0.898736703645685	0.74202817973794	0.812898870549462					MPTWLTTIFSVVIILGIFAWIGLSIYQKIKQIRGKKKDKK-EIERKESNK-----------------------------------------------------------------------------------
620	GC_00000006		S_phoeniceum_contigs	303	3	83	35	0	0.898736703645685	0.74202817973794	0.812898870549462					MPTWLTTIFSVVIILGIFAWIGLSIYQKIKQIRGKKKEKK-EIERKESNK-----------------------------------------------------------------------------------
621	GC_00000006		S_phoeniceum_contigs	994	3	83	35	0	0.898736703645685	0.74202817973794	0.812898870549462					MPTWLTTIFSVVIILGIFAWIGLSIYQKIKQIRGKKKEKK-EIERKESNK-----------------------------------------------------------------------------------
622	GC_00000006		S_phoeniceum_contigs	1520	3	83	35	0	0.898736703645685	0.74202817973794	0.812898870549462					MPTWLTTIFSVVIILGIFAWIGLSIYQKIKQIRGKKKEKK-EIERKESNK-----------------------------------------------------------------------------------
623	GC_00000006		S_phoeniceum_contigs	1531	3	83	35	0	0.898736703645685	0.74202817973794	0.812898870549462					MPTWLTTIFSVVIILGIFAWIGLSIYQKIKQIRGKKKEKK-EIERKESNK-----------------------------------------------------------------------------------
624	GC_00000006		S_phoeniceum_contigs	1987	3	83	35	0	0.898736703645685	0.74202817973794	0.812898870549462					MPTWLTTIFSVVIILGIFAWIGLSIYQKIKQIRGKKKEKK-EIERKESNK-----------------------------------------------------------------------------------
625	GC_00000006		S_phoeniceum_contigs	2024	3	83	35	0	0.898736703645685	0.74202817973794	0.812898870549462					MPTWLTTIFSVVIILGIFAWIGLSIYQKIKQIRGKKKEKK-EIERKESNK-----------------------------------------------------------------------------------
626	GC_00000006		S_phoeniceum_contigs	1037	3	83	35	0	0.898736703645685	0.74202817973794	0.812898870549462					MPTWLTTIFSVVIILGIFAWIGLSIYQKIKQIRGKKKEKK-EIEKKESNK-----------------------------------------------------------------------------------
627	GC_00000006		S_phoeniceum_contigs	291	3	83	35	0	0.898736703645685	0.74202817973794	0.812898870549462					MPTWLTTIFIVVIILGIFAWIGLSIYQKIKQIRGKKKEKK-EIERKESNK-----------------------------------------------------------------------------------
628	GC_00000006		S_phoeniceum_contigs	123	3	83	35	0	0.898736703645685	0.74202817973794	0.812898870549462					MPTLLTTIFSVVIILGIFAWIGLSIYQKIKQIRGKKKEKK-EIERKESNK-----------------------------------------------------------------------------------
629	GC_00000006		S_phoeniceum_contigs	1203	3	83	35	0	0.898736703645685	0.74202817973794	0.812898870549462					MPTWLTTIFSVVIILGIFAWIGLSIYQKIKQIRGKKKEKK-EIEIKEDKKNVRYVFNNSV-------------------------------------------------------------------------
630	GC_00000006		S_phoeniceum_contigs	2114	3	83	35	0	0.898736703645685	0.74202817973794	0.812898870549462					MPTWLTTIFSVVIILGIFAWICLSIYQKIKQIRGKKKEKK-EIERKDNKK-----------------------------------------------------------------------------------
631	GC_00000006		S_phoeniceum_contigs	1688	3	83	35	0	0.898736703645685	0.74202817973794	0.812898870549462					MPTWLTTIFIVVIILGIFAWIVLSIYQKIKQIRGKKKEKK-EIERKEDKK-----------------------------------------------------------------------------------
632	GC_00000006		S_phoeniceum_contigs	799	3	83	35	0	0.898736703645685	0.74202817973794	0.812898870549462					MPTWLTTIFSVVIILGIFAWIGLSIYQKIKQIRGKKKEKK-LKERRIKNNVRYVFNNGG--------------------------------------------------------------------------
633	GC_00000006		S_phoeniceum_contigs	383	3	83	35	0	0.898736703645685	0.74202817973794	0.812898870549462					MPTWLTTIFSVVIILGIFAWIGLSIYQKIKQIRGKKKEKK-KLKESSIKNNVRYVFNNSV-------------------------------------------------------------------------
634	GC_00000006		S_phoeniceum_contigs	357	3	83	35	0	0.898736703645685	0.74202817973794	0.812898870549462					MPTWLTTIFIVVIILGIFVWIGLSIYQKIKQIRGKKKEKKKLKERRVINNIRYVFNNSV--------------------------------------------------------------------------
635	GC_00000006		S_phoeniceum_contigs	1009	3	83	35	0	0.898736703645685	0.74202817973794	0.812898870549462					MPTWLTTIFSVVIILGIFAWIGLSIYQKIKQIRGNKKEKKKLKERRIKNNVRYVFLL----------------------------------------------------------------------------
636	GC_00000006		S_phoeniceum_contigs	1129	3	83	35	0	0.898736703645685	0.74202817973794	0.812898870549462					MPTWLTTIFSVVIILGIFAWIGLSIYQKIKQIRGKKKRKKKKLKERRIKNNVRYVFNNSV-------------------------------------------------------------------------
637	GC_00000006		S_phoeniceum_contigs	1833	3	83	35	0	0.898736703645685	0.74202817973794	0.812898870549462					MPTWLTRIFSVVIILEIFVWIGLSIYQKIKQIRGKKKEKK-NWKKGE--------------------------------------------------------------------------------------
638	GC_00000006		S_phoeniceum_contigs	311	3	83	35	0	0.898736703645685	0.74202817973794	0.812898870549462					MPTLLTTIFSVVIILGIFVWIGLSIYQKIKQIRGKKKEKKRNWKKGE--------------------------------------------------------------------------------------
639	GC_00000007		S_citri_contigs	1115	3	72	30	0	0.927262471163905	0.895218209206803	0.91095862671222					-------------------------------------------------------------------------------------------------------------------------------------------------------------------------------------------------------------------------------------------------------------------------------------------------------------------------------MQTKQ-------------YF---------------------------------------------------ILRSLVKKY…
640	GC_00000007		S_citri_contigs	1754	3	72	30	0	0.927262471163905	0.895218209206803	0.91095862671222					-------------------------------------------------------------------------------------------------------------------------------------------------------------------------------------------------------------------------------------------------------------------------------------------------------------------------------MQTKQ-------------YF---------------------------------------------------ILRSLVKKY…
641	GC_00000007		S_citri_contigs	1759	3	72	30	0	0.927262471163905	0.895218209206803	0.91095862671222					-------------------------------------------------------------------------------------------------------------------------------------------------------------------------------------------------------------------------------------------------------------------------------------------------------------------------------MQTKQ-------------YF---------------------------------------------------ILRSLVKKY…
642	GC_00000007		S_citri_contigs	1397	3	72	30	0	0.927262471163905	0.895218209206803	0.91095862671222					-------------------------------------------------------------------------------------------------------------------------------------------------------------------------------------------------------------------------------------------------------------------------------------------------------------------------------MQTKQ-------------YF---------------------------------------------------ILRPLVKKY…
643	GC_00000007		S_citri_contigs	1355	3	72	30	0	0.927262471163905	0.895218209206803	0.91095862671222					-------------------------------------------------------------------------------------------------------------------------------------------------------------------------------------------------------------------------------------------------------------------------------------------------------------------------------MQTKQ-------------YF---------------------------------------------------ILQSLMKKY…
644	GC_00000007		S_citri_contigs	1075	3	72	30	0	0.927262471163905	0.895218209206803	0.91095862671222					-------------------------------------------------------------------------------------------------------------------------------------------------------------------------------------------------------------------------------------------------------------------------------------------------------------------------------MQTKQ-------------YF---------------------------------------------------ILQPLVKKY…
645	GC_00000007		S_citri_contigs	1959	3	72	30	0	0.927262471163905	0.895218209206803	0.91095862671222					-------------------------------------------------------------------------------------------------------------------------------------------------------------------------------------------------------------------------------------------------------------------------------------------------------------------------------MQTKQ-------------YF---------------------------------------------------ILQSLMKNY…
646	GC_00000007		S_citri_contigs	760	3	72	30	0	0.927262471163905	0.895218209206803	0.91095862671222					-------------------------------------------------------------------------------------------------------------------------------------------------------------------------------------------------------------------------------------------------------------------------------------------------------------------------------MQTKQ-------------YF---------------------------------------------------ILRSLVKKY…
647	GC_00000007		S_citri_contigs	913	3	72	30	0	0.927262471163905	0.895218209206803	0.91095862671222					------------------------------------------------------------------------------------------------------------------------------------------------------------------------------------------------------------------------------------------------------------------------MINLLVENNNSNWDKIFSFVFDIFLFIFDVIWNTKLPMHPVIEVQQINSERSWFFIEKKH-------------YF---------------------------------------------------ILRSLVIKY…
648	GC_00000007		S_citri_contigs	978	3	72	30	0	0.927262471163905	0.895218209206803	0.91095862671222					-------------------------------------------------------------------------------------------------------------------------------------------------------------------------------------------------------------------------------------------------------------------------------------------MSKFISHCNYCAGYFFSQMHFVIEVQQINFERSWFFIEKKH-------------YF---------------------------------------------------ILRSLVIKY…
649	GC_00000007		S_citri_contigs	1802	3	72	30	0	0.927262471163905	0.895218209206803	0.91095862671222					-------------------------------------------------------------------------------------------------------------------------------------------------------------------------------------------------------------------------------------------------------------------------------------------------------------------------------MERKH-------------YF---------------------------------------------------ILQSLVKKY…
650	GC_00000007		S_citri_contigs	936	3	72	30	0	0.927262471163905	0.895218209206803	0.91095862671222	V	V	COG0732	Restriction endonuclease S subunit	-----------------------------------------------------------------------------------------------------------------------------------------------------------------------------------------------------------------------MNKSLVPKIRFKGFNDFYYKTTFNKFYNKGKSGGTPSTKNKDFYNGEILFLSIKDATNQGKYIFQTEKTITKKGLKNSSAWLVPKNLHFVIEVQQINFERSWFFIEKKH-------------YF---------------------------------------------------ILRSLVTKY…
651	GC_00000007		S_citri_contigs	1856	3	72	30	0	0.927262471163905	0.895218209206803	0.91095862671222					---------------------------------------------------------------------------------------------------------------------------------------------------------------------------------------------MNIFFAENTVYNQNKDQIEIEANNNLAVNNFLVNPFLAQSEINFITTIEQFNFNLVQNFIFKPIVPKVNINNNFFVNSNWFKYLTTTYRIITQQLPNYYNKEFNQNLLAQFEFDFFVQQKLVIDEKAFCNWSAKNKLWKELIFYWKKHYF---------------------------------------------------ILRSLVTKY…
652	GC_00000007		S_citri_contigs	89	3	72	30	0	0.927262471163905	0.895218209206803	0.91095862671222	V	V	COG0732|COG0732	Restriction endonuclease S subunit|Restriction endonuclease S subunit	------------------------------------------------------------------------------------------------------------------------------MNKYLVPKIRFKGFNDFYYKTTFNKFYNKGKSGGTPSTKNKDFYNGEISFLSIKDVTNQGKYIFQTEKTITKKGLKNSSAWLVPKNSLIYSIYASVGFPTINKIPLATSQAFFSMEINNLYFSTEYLYYLLLKFKKKELNKFIIKQTQPNLSKKIINQFIFKIPSLQEQTKIVNFFSIIDRKIELIKEQLSLLEKQKQ-------------YYLNNMFANEKSYPKIRFKGFNDEWKSKKIKELGNIKTGKTPSTKNEKNWLNDVLWITIPDM…
653	GC_00000007		S_kunkelii_contigs	586	3	72	30	0	0.927262471163905	0.895218209206803	0.91095862671222					-------------------------------------------------------------------------------------------------------------------------------------------------------------------------------------------------------------------------------------------------------------------------------------------------------------------------------MQTKQ-------------YF---------------------------------------------------ILRSLVKKY…
654	GC_00000007		S_kunkelii_contigs	627	3	72	30	0	0.927262471163905	0.895218209206803	0.91095862671222					-------------------------------------------------------------------------------------------------------------------------------------------------------------------------------------------------------------------------------------------------------------------------------------------------------------------------------MQTKQ-------------YF---------------------------------------------------ILRSLVKKY…
655	GC_00000007		S_kunkelii_contigs	647	3	72	30	0	0.927262471163905	0.895218209206803	0.91095862671222					-------------------------------------------------------------------------------------------------------------------------------------------------------------------------------------------------------------------------------------------------------------------------------------------------------------------------------MQTKQ-------------YF---------------------------------------------------ILRSLVKKY…
656	GC_00000007		S_kunkelii_contigs	712	3	72	30	0	0.927262471163905	0.895218209206803	0.91095862671222					-------------------------------------------------------------------------------------------------------------------------------------------------------------------------------------------------------------------------------------------------------------------------------------------------------------------------------MQTKQ-------------YF---------------------------------------------------ILRSLVKKY…
657	GC_00000007		S_kunkelii_contigs	757	3	72	30	0	0.927262471163905	0.895218209206803	0.91095862671222					-------------------------------------------------------------------------------------------------------------------------------------------------------------------------------------------------------------------------------------------------------------------------------------------------------------------------------MQTKQ-------------YF---------------------------------------------------ILRSLVKKY…
658	GC_00000007		S_kunkelii_contigs	847	3	72	30	0	0.927262471163905	0.895218209206803	0.91095862671222					-------------------------------------------------------------------------------------------------------------------------------------------------------------------------------------------------------------------------------------------------------------------------------------------------------------------------------MQTKQ-------------YF---------------------------------------------------ILRSLVKKY…
659	GC_00000007		S_kunkelii_contigs	1026	3	72	30	0	0.927262471163905	0.895218209206803	0.91095862671222					-------------------------------------------------------------------------------------------------------------------------------------------------------------------------------------------------------------------------------------------------------------------------------------------------------------------------------MQTKQ-------------YF---------------------------------------------------ILRSLVKKY…
660	GC_00000007		S_kunkelii_contigs	1144	3	72	30	0	0.927262471163905	0.895218209206803	0.91095862671222					-------------------------------------------------------------------------------------------------------------------------------------------------------------------------------------------------------------------------------------------------------------------------------------------------------------------------------MQTKQ-------------YF---------------------------------------------------ILRSLVKKY…
661	GC_00000007		S_kunkelii_contigs	978	3	72	30	0	0.927262471163905	0.895218209206803	0.91095862671222					-------------------------------------------------------------------------------------------------------------------------------------------------------------------------------------------------------------------------------------------------------------------------------------------------------------------------------MQTKQ-------------YF---------------------------------------------------ILQSLVKKY…
662	GC_00000007		S_kunkelii_contigs	1415	3	72	30	0	0.927262471163905	0.895218209206803	0.91095862671222					-------------------------------------------------------------------------------------------------------------------------------------------------------------------------------------------------------------------------------------------------------------------------------------------------------------------------------MQTKQ-------------YF---------------------------------------------------ILRSLVKKY…
663	GC_00000007		S_kunkelii_contigs	476	3	72	30	0	0.927262471163905	0.895218209206803	0.91095862671222					-------------------------------------------------------------------------------------------------------------------------------------------------------------------------------------------------------------------------------------------------------------------------------------------------------------------------------MQIKQ-------------YF---------------------------------------------------ILRSLVKKY…
664	GC_00000007		S_kunkelii_contigs	795	3	72	30	0	0.927262471163905	0.895218209206803	0.91095862671222					-------------------------------------------------------------------------------------------------------------------------------------------------------------------------------------------------------------------------------------------------------------------------------------------------------------------------------MQTKQ-------------YF---------------------------------------------------ILRSLVKKY…
665	GC_00000007		S_kunkelii_contigs	1195	3	72	30	0	0.927262471163905	0.895218209206803	0.91095862671222					-------------------------------------------------------------------------------------------------------------------------------------------------------------------------------------------------------------------------------------------------------------------------------------------------------------------------------MQTKQ-------------YF---------------------------------------------------ILRSLVKKY…
666	GC_00000007		S_kunkelii_contigs	414	3	72	30	0	0.927262471163905	0.895218209206803	0.91095862671222					-------------------------------------------------------------------------------------------------------------------------------------------------------------------------------------------------------------------------------------------------------------------------------------------------------------------------------MQTKQ-------------YF---------------------------------------------------ILRSLVKKY…
667	GC_00000007		S_kunkelii_contigs	1147	3	72	30	0	0.927262471163905	0.895218209206803	0.91095862671222					-------------------------------------------------------------------------------------------------------------------------------------------------------------------------------------------------------------------------------------------------------------------------------------------------------------------------------MKIKQ-------------YF---------------------------------------------------ILRSLVKKY…
668	GC_00000007		S_kunkelii_contigs	236	3	72	30	0	0.927262471163905	0.895218209206803	0.91095862671222					-------------------------------------------------------------------------------------------------------------------------------------------------------------------------------------------------------------------------------------------------------------------------------------------------------------------------------MQTKQ-------------YF---------------------------------------------------ILQSLVKKY…
669	GC_00000007		S_kunkelii_contigs	79	3	72	30	0	0.927262471163905	0.895218209206803	0.91095862671222					-------------------------------------------------------------------------------------------------------------------------------------------------------------------------------------------------------------------------------------------------------------------------------------------------------------------------------MQIKQ-------------YF---------------------------------------------------ILRLLVKKY…
670	GC_00000007		S_kunkelii_contigs	123	3	72	30	0	0.927262471163905	0.895218209206803	0.91095862671222					-------------------------------------------------------------------------------------------------------------------------------------------------------------------------------------------------------------------------------------------------------------------------------------------------------------------------------MQTKQ-------------YF---------------------------------------------------ILQSLVKKY…
671	GC_00000007		S_kunkelii_contigs	1418	3	72	30	0	0.927262471163905	0.895218209206803	0.91095862671222					-------------------------------------------------------------------------------------------------------------------------------------------------------------------------------------------------------------------------------------------------------------------------------------------------------------------------------MQTKQ-------------YF---------------------------------------------------ILQSLVKKY…
672	GC_00000007		S_kunkelii_contigs	1695	3	72	30	0	0.927262471163905	0.895218209206803	0.91095862671222					-------------------------------------------------------------------------------------------------------------------------------------------------------------------------------------------------------------------------------------------------------------------------------------------------------------------------------MQTKQ-------------YF---------------------------------------------------ILQSLVKKY…
673	GC_00000007		S_kunkelii_contigs	494	3	72	30	0	0.927262471163905	0.895218209206803	0.91095862671222					-------------------------------------------------------------------------------------------------------------------------------------------------------------------------------------------------------------------------------------------------------------------------------------------------------------------------------MQTKQ-------------YF---------------------------------------------------ILRSLVKNY…
674	GC_00000007		S_kunkelii_contigs	571	3	72	30	0	0.927262471163905	0.895218209206803	0.91095862671222					-------------------------------------------------------------------------------------------------------------------------------------------------------------------------------------------------------------------------------------------------------------------------------------------------------------------------------MQTKQ-------------HF---------------------------------------------------ILQSLVKKY…
675	GC_00000007		S_kunkelii_contigs	63	3	72	30	0	0.927262471163905	0.895218209206803	0.91095862671222					-------------------------------------------------------------------------------------------------------------------------------------------------------------------------------------------------------------------------------------------------------------------------------------------------------------------------------MQTKQ-------------YI---------------------------------------------------ILRSLVKKY…
676	GC_00000007		S_kunkelii_contigs	1477	3	72	30	0	0.927262471163905	0.895218209206803	0.91095862671222					-------------------------------------------------------------------------------------------------------------------------------------------------------------------------------------------------------------------------------------------------------------------------------------------------------------------------------MQTKQ-------------YI---------------------------------------------------ILRSLVKNY…
677	GC_00000007		S_kunkelii_contigs	705	3	72	30	0	0.927262471163905	0.895218209206803	0.91095862671222					-------------------------------------------------------------------------------------------------------------------------------------------------------------------------------------------------------------------------------------------------------------------------------------------------------------------------------MERKH-------------YF---------------------------------------------------ILRFLVIKY…
678	GC_00000007		S_kunkelii_contigs	43	3	72	30	0	0.927262471163905	0.895218209206803	0.91095862671222					-------------------------------------------------------------------------------------------------------------------------------------------------------------------------------------------------------------------------------------------------------------------------------------------------------------------------------MQTKQ-------------YF---------------------------------------------------ILQSLVKKY…
679	GC_00000007		S_kunkelii_contigs	1189	3	72	30	0	0.927262471163905	0.895218209206803	0.91095862671222					-------------------------------------------------------------------------------------------------------------------------------------------------------------------------------------------------------------------------------------------------------------------------------------------------------------------------------MKTKQ-------------YF---------------------------------------------------ILWSLVIKY…
680	GC_00000007		S_kunkelii_contigs	945	3	72	30	0	0.927262471163905	0.895218209206803	0.91095862671222					-------------------------------------------------------------------------------------------------------------------------------------------------------------------------------------------------------------------------------------------------------------------------------------------------------------------------------MQTKQ-------------YF---------------------------------------------------ILQSLVKKY…
681	GC_00000007		S_kunkelii_contigs	173	3	72	30	0	0.927262471163905	0.895218209206803	0.91095862671222					-------------------------------------------------------------------------------------------------------------------------------------------------------------------------------------------------------------------------------------------------------------------------------------------------------------------------------MKTKQ-------------YF---------------------------------------------------ILQSLVKKY…
682	GC_00000007		S_kunkelii_contigs	1667	3	72	30	0	0.927262471163905	0.895218209206803	0.91095862671222					-------------------------------------------------------------------------------------------------------------------------------------------------------------------------------------------------------------------------------------------------------------------------------------------------------------------------------MQTKQ-------------YF---------------------------------------------------ILRSLVKKY…
683	GC_00000007		S_phoeniceum_contigs	806	3	72	30	0	0.927262471163905	0.895218209206803	0.91095862671222					-------------------------------------------------------------------------------------------------------------------------------------------------------------------------------------------------------------------------------------------------------------------------------------------------------------------------------MQTKQ-------------YF---------------------------------------------------ILRSLVKKY…
684	GC_00000007		S_phoeniceum_contigs	809	3	72	30	0	0.927262471163905	0.895218209206803	0.91095862671222					-------------------------------------------------------------------------------------------------------------------------------------------------------------------------------------------------------------------------------------------------------------------------------------------------------------------------------MQTKQ-------------YF---------------------------------------------------ILRSLVKKY…
685	GC_00000007		S_phoeniceum_contigs	861	3	72	30	0	0.927262471163905	0.895218209206803	0.91095862671222					-------------------------------------------------------------------------------------------------------------------------------------------------------------------------------------------------------------------------------------------------------------------------------------------------------------------------------MQTKQ-------------YF---------------------------------------------------ILRSLVKKY…
686	GC_00000007		S_phoeniceum_contigs	1492	3	72	30	0	0.927262471163905	0.895218209206803	0.91095862671222					-------------------------------------------------------------------------------------------------------------------------------------------------------------------------------------------------------------------------------------------------------------------------------------------------------------------------------MQTKQ-------------YF---------------------------------------------------ILRSLVKKY…
687	GC_00000007		S_phoeniceum_contigs	1754	3	72	30	0	0.927262471163905	0.895218209206803	0.91095862671222					-------------------------------------------------------------------------------------------------------------------------------------------------------------------------------------------------------------------------------------------------------------------------------------------------------------------------------MQTKQ-------------YF---------------------------------------------------ILRSLVKKY…
688	GC_00000007		S_phoeniceum_contigs	1823	3	72	30	0	0.927262471163905	0.895218209206803	0.91095862671222					-------------------------------------------------------------------------------------------------------------------------------------------------------------------------------------------------------------------------------------------------------------------------------------------------------------------------------MQTKQ-------------YF---------------------------------------------------ILRSLVKKY…
689	GC_00000007		S_phoeniceum_contigs	302	3	72	30	0	0.927262471163905	0.895218209206803	0.91095862671222					-------------------------------------------------------------------------------------------------------------------------------------------------------------------------------------------------------------------------------------------------------------------------------------------------------------------------------MQTKQ-------------YF---------------------------------------------------ILRSLVKKY…
690	GC_00000007		S_phoeniceum_contigs	993	3	72	30	0	0.927262471163905	0.895218209206803	0.91095862671222					-------------------------------------------------------------------------------------------------------------------------------------------------------------------------------------------------------------------------------------------------------------------------------------------------------------------------------MQTKQ-------------YF---------------------------------------------------ILRSLVKKY…
691	GC_00000007		S_phoeniceum_contigs	2023	3	72	30	0	0.927262471163905	0.895218209206803	0.91095862671222					-------------------------------------------------------------------------------------------------------------------------------------------------------------------------------------------------------------------------------------------------------------------------------------------------------------------------------MQTKQ-------------YF---------------------------------------------------ILRSLVKKY…
692	GC_00000007		S_phoeniceum_contigs	200	3	72	30	0	0.927262471163905	0.895218209206803	0.91095862671222					-------------------------------------------------------------------------------------------------------------------------------------------------------------------------------------------------------------------------------------------------------------------------------------------------------------------------------MQTKQ-------------YF---------------------------------------------------ILQSLVKKY…
693	GC_00000007		S_phoeniceum_contigs	683	3	72	30	0	0.927262471163905	0.895218209206803	0.91095862671222					-------------------------------------------------------------------------------------------------------------------------------------------------------------------------------------------------------------------------------------------------------------------------------------------------------------------------------MQTKQ-------------YF---------------------------------------------------ILQSLVKKY…
694	GC_00000007		S_phoeniceum_contigs	761	3	72	30	0	0.927262471163905	0.895218209206803	0.91095862671222					MLNHFTYLLEIPYWLLQNSSIGNKYPFTKKFELVNEINQIGTRYSGKTISNIKMFGELLKISLLIKEPICIIASMYWSKDLKDSVFQNIWNMLDENNIPYTINLSNFTFTLSNGSKIYCKGLHSPSRKEKLKALSDLNKYKLVIDWREECDQFQQKDLSDLEFAIRGYQNKITINTCNPESLKRYIVGYCNQLLPFNEEIMRSKYEQIKYIEKWNMKIIIHYSSWRLNYELPQDKVNEQLRLEQLDIERAKVWSWGLPGNTSGSIFARYIDIMQATDIIQPTKLLGGVDFVETTHIFYFWFLQFWKVNFFNIFNWGVEIMKTKQ-------------YF---------------------------------------------------ILRSLVKKY…
695	GC_00000007		S_phoeniceum_contigs	2101	3	72	30	0	0.927262471163905	0.895218209206803	0.91095862671222					-------------------------------------------------------------------------------------------------------------------------------------------------------------------------------------------------------------------------------------------------------------------------------------------------------------------------------MQTKQ-------------YF---------------------------------------------------ILRPLVKKY…
696	GC_00000007		S_phoeniceum_contigs	1399	3	72	30	0	0.927262471163905	0.895218209206803	0.91095862671222					-----------------------------------------------------------------------------------------------------------------------------------------------------------------------------------------------MNVNINAYNRLTGENLYKPYINPDCYINQKYYVKKVYYSPYIKTVVLPLECINSFGKGNPTGIKNTGENETKLLNSRVRSQRNCIQKAIHNFNGCQNLGVETTYILYFWFLQFWKVNFFNFFNWGVEIMQTKQ-------------YF---------------------------------------------------ILRFLVKKY…
697	GC_00000007		S_phoeniceum_contigs	642	3	72	30	0	0.927262471163905	0.895218209206803	0.91095862671222					-------------------------------------------------------------------------------------------------------------------------------------------------------------------------------------------------------------------------------------------------------------------------------------------------------------------------------MQTKQ-------------YF---------------------------------------------------ILWSLVKKY…
698	GC_00000007		S_phoeniceum_contigs	312	3	72	30	0	0.927262471163905	0.895218209206803	0.91095862671222					-------------------------------------------------------------------------------------------------------------------------------------------------------------------------------------------------------------------------------------------------------------------------------------------------------------------------------MQTKQ-------------YF---------------------------------------------------ILQSLVKNY…
699	GC_00000007		S_phoeniceum_contigs	515	3	72	30	0	0.927262471163905	0.895218209206803	0.91095862671222					-------------------------------------------------------------------------------------------------------------------------------------------------------------------------------------------------------------------------------------------------------------------------------------MAFRFITFDNTEDVETTYILYFCFLQFWKVNFFNIFNWGVEIMQTKQ-------------YF---------------------------------------------------ILRFLVKKY…
700	GC_00000007		S_phoeniceum_contigs	124	3	72	30	0	0.927262471163905	0.895218209206803	0.91095862671222					-------------------------------------------------------------------------------------------------------------------------------------------------------------------------------------------------------------------------------------------------------------------------------------------------------------------------------MERKH-------------YF---------------------------------------------------ILRSLVTKY…
701	GC_00000007		S_phoeniceum_contigs	382	3	72	30	0	0.927262471163905	0.895218209206803	0.91095862671222					-------------------------------------------------------------------------------------------------------------------------------------------------------------------------------------------------------------------------------------------------------------------------------------------------------------------------------MERKH-------------YF---------------------------------------------------ILRSLVTKY…
702	GC_00000007		S_phoeniceum_contigs	1519	3	72	30	0	0.927262471163905	0.895218209206803	0.91095862671222					-------------------------------------------------------------------------------------------------------------------------------------------------------------------------------------------------------------------------------------------------------------------------------------------------------------------------------MERKH-------------YF---------------------------------------------------ILRSLVIKY…
703	GC_00000007		S_phoeniceum_contigs	1689	3	72	30	0	0.927262471163905	0.895218209206803	0.91095862671222					-------------------------------------------------------------------------------------------------------------------------------------------------------------------------------------------------------------------------------------------------------------------------------------------------------------------------------MERKH-------------YF---------------------------------------------------ILRSLVIKY…
704	GC_00000007		S_phoeniceum_contigs	1636	3	72	30	0	0.927262471163905	0.895218209206803	0.91095862671222					-------------------------------------------------------------------------------------------------------------------------------------------------------------------------------------------------------------------------------------------------------------------------------------------------------------------------------MERKH-------------YF---------------------------------------------------ILRSLVTKY…
705	GC_00000007		S_phoeniceum_contigs	150	3	72	30	0	0.927262471163905	0.895218209206803	0.91095862671222					-------------------------------------------------------------------------------------------------------------------------------------------------------------------------------------------------------------------------------------------------------------------------------------------------------------------------------MERKH-------------YF---------------------------------------------------ILRSLVIKY…
706	GC_00000007		S_phoeniceum_contigs	798	3	72	30	0	0.927262471163905	0.895218209206803	0.91095862671222					-------------------------------------------------------------------------------------------------------------------------------------------------------------------------------------------------------------------------------------------------------------------------------------------------------------------------------MERKH-------------YF---------------------------------------------------ILRSLVIKY…
707	GC_00000007		S_phoeniceum_contigs	1130	3	72	30	0	0.927262471163905	0.895218209206803	0.91095862671222					-------------------------------------------------------------------------------------------------------------------------------------------------------------------------------------------------------------------------------------------------------------------------------------------------------------------------------MARKH-------------YF---------------------------------------------------ILWSLVIKY…
708	GC_00000007		S_phoeniceum_contigs	2354	3	72	30	0	0.927262471163905	0.895218209206803	0.91095862671222					-------------------------------------------------------------------------------------------------------------------------------------------------------------------------------------------------------------------------------------------------------------------------------------------------------------------------------MERKH-------------YF---------------------------------------------------ILWSLVIKY…
709	GC_00000007		S_phoeniceum_contigs	1010	3	72	30	0	0.927262471163905	0.895218209206803	0.91095862671222					-------------------------------------------------------------------------------------------------------------------------------------------------------------------------------------------------------------------------------------------------------------------------------------------------------------------------------MERKH-------------YF---------------------------------------------------ILWSLVIKY…
710	GC_00000007		S_phoeniceum_contigs	2369	3	72	30	0	0.927262471163905	0.895218209206803	0.91095862671222					-------------------------------------------------------------------------------------------------------------------------------------------------------------------------------------------------------------------------------------------------------------------------------------------------------------------------------MQTKQ-------------YI---------------------------------------------------ILRSLVKKY…
711	GC_00000008		S_alleghenense_contigs	1141	28	67	4	0	0.83237509422584	0.901553976995592	0.865584514391653	D	D	COG1077	Actin-like ATPase involved in cell morphogenesis	--------------------MALVAAKKSNKPTFVSMDLGTANTLVYITGQGIVYNEPSIVAYRIKENKIVAVGEEAYKMIGKGNKTIRVVRPMVDGVITDIRATEAQLRYIFAKLRIAKTLKNSIMLLACPSVITELEKTALKKIAMNLGAVQVFVEEEVKMAALGGGVNIYAPTGNLIVDMGGGTTDIAVLASGDIVLSKSIKVAGNYLNDECQKFIRSQYGLEIGSKTAESIKVNVGSLSKYPDERRMKVYGRDVVSGLPREIEITPEEIREVLKVPVSRIIDLTVQVLEDTPPELAGDIFRNGITLCGGGALIKGIDKYFADTLQLPTKIGEQPLLAVINGTKKFESEIFEI-IKAQR--NHSEVSY----
712	GC_00000008		S_apis_contigs	991	28	67	4	0	0.83237509422584	0.901553976995592	0.865584514391653	D	D	COG1077	Actin-like ATPase involved in cell morphogenesis	------------------------MAIGNKKPTFVSMDLGTANTLVYIAGQGIVYNEPSIVAYRIKENKIIAVGEEAYKMIGKGNKTIRVVRPMVDGVITDIRATEAQLRYIFTKLRITKQLKHSIMLLACPSVITELEKTALKKIAVNLGADQVFVEEEVKMAALGGGVNIYAPTGNLIVDMGGGTTDIAVLASGDIVLSKSVKVAGNYLNDECQKFIRSQYGLEIGSKTAESIKVNAGSLAKYPDERRMKVYGRDVVSGLPREIEITPEEVREVLKVPVSRIIDLTVQVLEDTPPELAGDIFRNGITICGGGALIRGIDKYFADTLQLPTKIGEQPLLAVINGTKKFESEIWEI-IKAQR-LHEDIMSR----
713	GC_00000008		S_apis_contigs	296	28	67	4	0	0.83237509422584	0.901553976995592	0.865584514391653	D	D	COG1077	Actin-like ATPase involved in cell morphogenesis	--------------------------MAGKKPIFVSMDLGTASTLVYISGQGIVYNEPSIVAYKIKENKIVAVGDEAYKLIGKGNKNLRIVRPMVDGVITDIRATQAQLKYIFSRLRLDKILKGSVMLLACPSVITDLEKSALIKIATSFGAQTVFVEEEVKMAALGGGINIEAPMGQLVVDMGGGTTDVAVIASGDIVISKSIKVAGNVLNEEILKFIRSQYGMEVGIKSAETVKIKMGSLAKYPDEKTMKVYGRDIVSGLPREIEIKPEEIREVLKIPLSKVIDLIVRVLEETPAELAGDIFRNGMTLCGGTALIKGIDKYFGDTLQLPAKIGQSPLLAVINGTKRHESYIYEQ-LK----KHNQNSNLK---
714	GC_00000008		S_apis_contigs	297	28	67	4	0	0.83237509422584	0.901553976995592	0.865584514391653	D	D	COG1077	Actin-like ATPase involved in cell morphogenesis	-------------------------MINSKKHIFVGMDLGTTFTLVYISNQGIVYNEPSIVAYKIKENKIVAVGEEAYKMIGKGNKNLRIVRPMVDGVITDIKATQAQLKFIFSRLRLEKILKECVMLLACPSIVTTLERDALKKIGQSFGAKYVFIEEEVKMAALGGGVNIYAPTGRLIVDSGGGTTDIAVMCSGDIVLSKSIKVAGNYLNDEVCKFVRSQYGLDIGAKTSESIKINIGSLAKYPDERRMNVYGRDVVSGLPRTVELNPEEIREVLKVSVAKILDLIVQVLEETPPELAGDIFKNGITLCGGTSLIKGIDKYFADTLQLPTKICEAPLLAVINGTKKFESEIWEM-LK----KHKKELYY----
715	GC_00000008		S_atrichopogonis_contigs	1166	28	67	4	0	0.83237509422584	0.901553976995592	0.865584514391653	D	D	COG1077	Actin-like ATPase involved in cell morphogenesis	--------------------MAGFNSGKSKKPTFVSMDLGTANTLVYVSGSGVIYNEPSIVAYRIKENRIIAVGIEAYKMIGKGNKSIRIVRPMVDGVITDIRATEAQLRYIFGKLRISKQLKHSIMLLACPSVITELEKAALKKIAMNLGATKVFVEEEVKMAALGGGVDIYKPAGNLVVDMGGGTTDIAVISSGDIVLSKSVKVAGNYLNDEMQKFIRSQYGLEIGSKTAEQIKIEIGSLAKYPDERKMKVYGRDVVSGLPREIEVTPEEVREVLKVPVSRIIDLTVQVLEETPPELAGDIFKNGITICGGGALIKGIDRYFTDTLQLPSKVGEQPLLAVINGTKKFESDIYDI-LRQEQ-MHVKELDY----
716	GC_00000008		S_atrichopogonis_contigs	463	28	67	4	0	0.83237509422584	0.901553976995592	0.865584514391653	D	D	COG1077	Actin-like ATPase involved in cell morphogenesis	--------------------MALIN---NKKPTFVSIDLGTAFTLVYISGSGIVYNEPSIVAYKIKENRIIAVGAEAYKMIGKGNKSIRIVRPMVDGVITDIRATEAQLKYIFNRLHVSKQLKGSVMLLACPSVITELEKNALKKIAINLGADRVFVEEEVKMAALGGGIDIYKPNGNLVVDMGGGTTDVAVLSSGDIVLSKSVKVAGNYLNDEILKYIRSQYGLEIGIKTAEMIKIEIGSLAKYPDERKMKVYGRDVVSGLPREIELVPEEIREVLKVPISRIIDLTVQVLEETPPELAGDIFQNGITICGGGGLIKGIANYFEDTLQLPAKIGEQPLLAVINGTKKFESDIYDI-MRQEH-IKNKELDY----
717	GC_00000008		S_cantharicola_contigs	1014	28	67	4	0	0.83237509422584	0.901553976995592	0.865584514391653	D	D	COG1077	Actin-like ATPase involved in cell morphogenesis	--------------------------MANKKPTFVSMDLGTANTLVYIAGQGIVYNEPSIVAYRIKENKIIAVGEEAYKMIGKGNKTIRVVRPMVDGVITDIRATEAQLRYIFSKLRITKQLKHSIMLLACPSVITELEKTALKKIAVNLGASQVFVEEEVKMAALGGGVNIYAPTGNLIVDMGGGTTDIAVLASGDIVLSKSVKVAGNYLNDECQKFIRSQYGLEVGSKTAESIKVNVGSLAKFPDERRMKVYGRDVVSGLPREIEITPEEVREVLKVPVSRIIDLTVQVLEDTPPELAGDIFRNGITICGGGALIKGIDKYFADTLQLPTKIGEQPLLAVINGTKKFESEIWEI-IKAEK-WHEDILSR----
718	GC_00000008		S_cantharicola_contigs	258	28	67	4	0	0.83237509422584	0.901553976995592	0.865584514391653	D	D	COG1077	Actin-like ATPase involved in cell morphogenesis	--------------------------MAGKKPIFVSMDLGTAYTLVYIEGNGIVYNEPSIVAYKIKENKIIAVGAEAYKMIGKGNKNLRIVRPMVDGVITDIKATQAQLNYIFARLRLEKALKNCVMLLACPSAITQLEKTALKKIALSLGAAEVFIEEEVKMAALGGGVNINAPTGRLVVDMGGGTTDVAVISSGDIVISKSIKVAGNYLNEEILKFIRAQYGMEIGIKTAEIIKINIGSLAKFIDEKSMKVYGRDVVSGLPREIEITPEELREVLKVPLSRVIELIVQVLEMTPPELAGDIFRNGIVLCGGTALINGIAKYVGDTLQLPTKVGEQPLLAVINGTKKFQSEIFDK-LRRVK----EEISY----
719	GC_00000008		S_chrysopicola_contigs	1015	28	67	4	0	0.83237509422584	0.901553976995592	0.865584514391653	D	D	COG1077	Actin-like ATPase involved in cell morphogenesis	--------------------MALFNSTGNKKPTFVSMDLGTANTLVYVAGSGIVYNEPSIVAYKIKENRIIAVGNEAYKMIGKGNKSIRIVRPMVDGVITDIRATEAQLRYIFGKLRISKQLRHSIMLLACPSVITELEKAALKKIATNLGANKVFVEEEVKMAALGGGVDIYKPVGNLVVDMGGGTTDIAVIASGDIVLSKSVKVAGNYLNDEIQKFIRSQYGLEIGSKTAEQIKIEIGSLSKYPDERRMKVYGRDVVSGLPREIEVTPEEIREVLKVPVSRIIDLTVQVLEETPPELAGDIFRNGITICGGGGLIKGVDRYFTDTLQLPAKIGEQPLLAVINGTKKFESDIFDI-LRQEA-MHTKELNY----
720	GC_00000008		S_chrysopicola_contigs	378	28	67	4	0	0.83237509422584	0.901553976995592	0.865584514391653	D	D	COG1077	Actin-like ATPase involved in cell morphogenesis	--------------------MAVFS---TKKPNFISMDLGTSYTLVYVAGTGVVYNEPSIVAYRIKDNHIIAVGNEAYKMIGKGNKAIRIVRPMEDGVITDIRATEAQLRYIFNRLRIAKQLKGSIMLLACPSTVTELEKNALKRIATNLGADKVFVEEEVKMAALGGGVDIYKPVGNLVIDSGGGTTDVAVLSSGDLVLSKSVKVAGNLFNEEILKYIRSQYGLEIGIKTAEIIKIEIGSLAKYSDERKIKIYGRDIVSGLPREIEVGPEEIREVLKVPVSRIIDLVVQVLEETPPELAGDIFRNGMTICGGGALIRGIDKYFEDTLQLPAKIGEQPLLAVINGTIKFESDIFEL-LRREH-TKQQELNY----
721	GC_00000008		S_citri_contigs	2001	28	67	4	0	0.83237509422584	0.901553976995592	0.865584514391653	D	D	COG1077	Actin-like ATPase involved in cell morphogenesis	--------------------MALFN--SAKKPAFVSMDLGTANTLVYVSGSGIVYNEPSIVAYRIKENRIIAVGAEAYKMIGKGNKSIRIVRPMVDGVITDIRATEAQLRYIFTKLRITKQLKHSIMLLACPSVITELEKAALKKIAMNLGASKVFVEEEVKMAALGGGVDIYKPAGNLVIDMGGGTTDIAVMASGDIVLSKSVKVAGNYLNDEAQKFIRSQYGLEIGSKTAEQIKIEIGSLSKYPDERRMKVYGRDVVSGLPREIELTPEEIREVLKVPVSRIIDLTVQVLEETPPELAGDIFRNGITICGGGALIKGIDRYFTDTLQLPSKIGEQPLLAVINGTKKFESDIFDI-LRLES-MHVKELNY----
722	GC_00000008		S_citri_contigs	559	28	67	4	0	0.83237509422584	0.901553976995592	0.865584514391653	D	D	COG1077	Actin-like ATPase involved in cell morphogenesis	--------------------MAIFN---NKKPTFVSMDLGTAYTLVYISGSGIVYNEPSIVAYKIKENRIIAVGNEAYKMIGKGNKTIKIVRPMVDGVITDIRATEAQLKYIFSRLRVTKQLANSIMLLACPSVITELEKNALKKIAMNLGATKVFVEEEVKMAALGGGVDIYKPFGNLVIDMGGGTTDIAVLTSGDIVLSKSVKVAGNYLNDEILKYVRSQYGLEIGIKTAEMIKIEIGSLAKYGDERKMKVYGRDVVSGLPREIELTPEEVREVLKVPVSRIIDLAVQVLEETPPELAGDIFRNGITICGGGGLIKGIDHYFEETLQLPAKIGEQPLLAVINGTKKFESDIYDI-IRQEH-HKTKELDY----
723	GC_00000008		S_clarkii_contigs	1368	28	67	4	0	0.83237509422584	0.901553976995592	0.865584514391653	D	D	COG1077	Actin-like ATPase involved in cell morphogenesis	--------------------------MASKKPTFVSMDLGTANTLVYIAGQGIVYNEPSIVAYRIKENKIVAVGEEAYKMIGKGNKTIRVVRPMVDGVITDIRATESQLRYIFTKLRITKQLKHSIILLACPSVITELEKAALKKIATNLGADQVFVEEEVKMAALGGGVNIYAPTGNLIVDMGGGTTDIAVLASGDIVLSKSIKVAGNYLNDECQKFIRSQYGLEIGSKTAESIKVNVGSLAKYPDERRMKVYGRDVVSGLPREIEITPEEIREVLKVPVSRIIDLTVQVLEDTPPELAGDIFRNGITICGGGALVRGIDKYFADTLQLPTKIGEQPLLAVINGTKKFEAEIWEI-IKAQR-HHDDLLSR----
724	GC_00000008		S_clarkii_contigs	1053	28	67	4	0	0.83237509422584	0.901553976995592	0.865584514391653	D	D	COG1077	Actin-like ATPase involved in cell morphogenesis	----------------------------MKKPQFVSMDLGTSYTLVYIEGQGVVYNEPAIVAYNTREQRIVAVGTDAYNMIGKGNRTLKVIRPMMNGVITDIKATLGQLRHIFNKLRIDKQLQGCVMLLACPSKITALEKRALEKIGLSFGASRVFIEEEAKMAALGGGINIDAPKGSLIVDMGGGTSDVAVIASGDIVLSDSIQVAGNVLNEEVLKLIRSEHGLEIGIKTAEAIKIKIGSIGRYNDENSLKVHGRDLVSGLPREIIVYPDEIRDTLRAVVVKIIDLVVTVLEKTPPELAGDIYTSGILLCGGTALLKGMDKYFSESLGLPVRIAQQPLLAVINGTKKYQSYLLDL-MKREKELKALKNDETLKL
725	GC_00000008		S_clarkii_contigs	374	28	67	4	0	0.83237509422584	0.901553976995592	0.865584514391653	D	D	COG1077	Actin-like ATPase involved in cell morphogenesis	--------------------------MKQNEKKFVSIDLGTTSTLIYVSGQGIVYNEASIVAYKIKENKIIAVGNEAYKMIGKGNKSVKIVRPMVDGVITDIRATTKQLKYIFDRLRMQAALKKCIMLLACPSVVTELERKALVSIGKSFGAEEVFIEEEVKMAALGGGVNIFASTGRLVIDCGGGTTDVAVLASGDIVLSKSIKIAGNAFNDEIQKFIKSQFGLEIGQKTSESIKISIGSIAKYTDERNMKVYGRDVVSGLPREIQVTPEEIREVLKIPVSKIIDLTVQVLEETPPELAGDIFRNGITLCGGGALIRGIDKYFADTLQLPTKVCEQPLLAVINGTRKFESYIYDK-MNEPK--RQEII------
726	GC_00000008		S_corruscae_contigs	1006	28	67	4	0	0.83237509422584	0.901553976995592	0.865584514391653	D	D	COG1077	Actin-like ATPase involved in cell morphogenesis	-------------------------MAINKKPTFVSMDLGTANTLVYIAGQGVVYNEPSIVAYRIKENRIIAVGTEAYKMIGKGNKTIRVVKPMVDGVITDIRATEAQLRYIFQKLRISKQLKHSIMLLACPSVITELEKTALKKIAINLGADQVFVEEEVKMAALGGGVNIYAPTGNLIVDMGGGTTDIAVLASGDIVLSKSVKVAGNYLNDECQKFIRSQYGLEIGSKTAESIKVNVGSLAKYPDERRMKVYGRDVVSGLPREIEITPEEVREVLKVPVSRIIDLTVQVLEDTPPELAGDIFRNGITICGGGALIRGIDKYFADTLQLPTKIGEQPLLAVINGTKKFESEIWEI-IKAQR-HHEDVMGR----
727	GC_00000008		S_corruscae_contigs	507	28	67	4	0	0.83237509422584	0.901553976995592	0.865584514391653	D	D	COG1077	Actin-like ATPase involved in cell morphogenesis	-----------------------MGKSFTRKPIFVSMDLGTANTLVYINGQGIVYNEPSIVAYKINENRIIAVGKEAYKMIGKGNKNIRVIKPMVNGVITDIRATEAQLKYIFEKLRVTKTLKNSIMLLACPSVITELEKSALKKIAYNFGAKDVFIEEEVKMAALGGGVNIYAPVGNLIIDTGGGTTDVAVLASGDIVLSKSIKVAGNYLNEECQKFIRSQYGLEIGSKTAEAIKINIGSLSIFPDERRMKVYGRDVVSGLPREVEITPEEVREVLKVPVSRIVDLTVQVLEDTPPELAGDIFRNGITICGGGALIKGIDKYFADTLQLPTKIGEQPLLSVINGTKKFVAEVWHM-IELLR-KNYSKEII----
728	GC_00000008		S_corruscae_contigs	809	28	67	4	0	0.83237509422584	0.901553976995592	0.865584514391653	D	D	COG1077	Actin-like ATPase involved in cell morphogenesis	--------------------------MASKKPIYVSLDLGTAYTLVYISGQGVIYNEPSIVAYKIPENRIVAVGNEAYKMIGKANKNLRIIRPMVNGVITDAKATQAQLNYIFKKLRIEKYLKNSVILMACPSVVTELEKSALKKIALNLGAADVFVEEEVKMAAIGGGVRVDAPSGHLVVDMGGGTSDAAVLSAGEIVLSKSIKIAGNLLNEEVLKFVKAQYGLEIGIKSAEQAKIKIGSLSKYPDERSIKLYGRDVVSGLPREIEVTPQEMREVLKIPLSKIIDLVVQVLEETPPELAGDIFRNGIVLCGGTALIKGIDKYFADTLQLPCKIAENPLMAVINGTRKFESEVYDM-LKEQK--FRNESTF----
729	GC_00000008		S_culicicola_contigs	1064	28	67	4	0	0.83237509422584	0.901553976995592	0.865584514391653	D	D	COG1077	Actin-like ATPase involved in cell morphogenesis	--------------------------MANKKPTFVSMDLGTANTLVYIAGQGIVYNEPSIVAYRIKENKIVAVGEEAYKMIGKGNKTIRVVRPMVDGVITDIRATEAQLRYIFTKLRITKQLRHSIMLLACPSVITELEKTALKKIAINLGADQVFVEEEVKMAALGGGVNIYAPTGNLIVDMGGGTTDIAVLASGDIVLSKSIKVAGNYLNDECQKFIRSQYGLEIGSKTAESIKVNVGSLSKYPDERRMKVYGRDVVSGLPREIEITPEEVREVLKVPVSRIIDLTVQVLEDTPPELAGDIFRNGITICGGGALIRGIDKYFADTLQLPTKIGEQPLLAVINGTKKFESEIWEI-IKAQR-LHDDIMGR----
730	GC_00000008		S_culicicola_contigs	316	28	67	4	0	0.83237509422584	0.901553976995592	0.865584514391653	D	D	COG1077	Actin-like ATPase involved in cell morphogenesis	---------------------------MAKKPVFVSMDLGTAYTLVYISGQGIVYNEPSIVAYKIKENRIVAVGAEAYKMIGKGNKTLRIVRPMVDGVITDIKATQAQLNYIFARLRLDKTLKGSVMLLACPSIITELEKNALRKIALNLGAAHVYIEEEVKMAALGGGVNIEAPTGQLIVDMGGGTTDVAVIASGDIVHSKSIKIAGNTLNEEILKFVRAQYGMDIGIKTAETIKVQMGSLAKFPDEKSMKVYGRDVVSGLPREIEITPAEIREVLKIPLSKIIDLTVRVLEETPPELAGDIFRNGLTLCGGTALIKGIDKYFGDTLQLPTKVGQQPLLAVINGTAKFEDSIFEE-LRRS--MNSKELSL----
731	GC_00000008		S_culicicola_contigs	46	28	67	4	0	0.83237509422584	0.901553976995592	0.865584514391653	D	D	COG1077	Actin-like ATPase involved in cell morphogenesis	------------------------MKVKKNERKFVSIDLGTAYTLVYAEGQGIIYNEPSIVAYKIKENRIVAVGEEAYKMIGKGNKTIRVVRPMVDGVITDIRTTTAQLRYIFTKLRMEKYLKGSIMLLACPSVITELEKTALKKIAHNFGAEKVFIEEEVKMAALGGGVNIFAPTGRLVVDSGGGTTDVAVLSSGDIVISKSTKVAGNVLNEEIQKFIRSQYGMDIGLKTSEMIKINIGSLAKYSDERRMKVYGRDVVSGLPREIQISPEEIREVLKVPVSRIIDLIVQVLEDTPPELAGDIFRSGIIICGGGALIKGIDKYIADTLQLPTKIGEQPLLAVINGTKKFESNVYDM-IKSEA----RQVSY----
732	GC_00000008		S_diminutum_contigs	851	28	67	4	0	0.83237509422584	0.901553976995592	0.865584514391653	D	D	COG1077	Actin-like ATPase involved in cell morphogenesis	--------------------------MANKKPTFVSMDLGTANTLVYIAGQGIVYNEPSIVAYRIKENKIIAVGEEAYKMIGKGNKTIRVVRPMVDGVITDIRATEAQLRYIFSKLRITKQLKHSIMLLACPSVITELEKTALKKIAVNLGADQVFVEEEVKMAALGGGVNIYAPTGNLIVDMGGGTTDIAVLASGDIVLSKSIKVAGNYLNDECQKFIRSQYGLEIGSKTAESIKVNVGSLAKYPDERRMKVYGRDVVSGLPREIEITPEEVREVLKVPVSRIIDLTVQVLEDTPPELAGDIFRNGITICGGGALIRGIDKYFADTLQLPTKIGEQPLLAVINGTKKFESEIWEI-IKTQR-LHDDIMGR----
733	GC_00000008		S_diminutum_contigs	248	28	67	4	0	0.83237509422584	0.901553976995592	0.865584514391653	D	D	COG1077	Actin-like ATPase involved in cell morphogenesis	--------------------------MAGKKPVYVSMDLGTAYTLVYIEGNGIVYNEPSIVAYKIKENKIVAVGEEAYKMIGKGNKNLRIVRPMVDGVITDIKATQAQLNYIFARLRLEKTLKGCVMLLACPSVITELEKSALKKIALNLGASEVFIEEEVKMAALGGGVNINAPTGNLVVDMGGGTTDVAVIASGDIVLSKSVKVAGNYLNEEILKFVRAQYGMEIGIKTAETIKINIGSLAKVADEKSMKVYGRDVVSGLPREIEITPEEMREVLKVPLSRIIELVVQVLEQTPPELAGDIFRNGVVLCGGTALIKGISKYFGDTLQLPTKVGEQPLLAVINGTKKYQSEVFEL-LRASK----IELSY----
734	GC_00000008		S_eriocheiris_01_contigs	1220	28	67	4	0	0.83237509422584	0.901553976995592	0.865584514391653	D	D	COG1077	Actin-like ATPase involved in cell morphogenesis	MLDIVYVYTHWKRKKGGIFTMAGFNSGKSKRPTFVSMDLGTANTLVYVSGSGVVYNEPSIVAYRIKENRIIAVGIEAYKMIGKGNKSIRIVRPMVDGVITDIRATEAQLRYIFGKLRISKQLKHSIMLLACPSVITELEKAALKKIAMNLGATKVFVEEEVKMAALGGGVDIYKPTGNLVVDMGGGTTDIAVIASGDIVLSKSVKVAGNYLNDEMQKFIRSQYGLEVGSKTAEQIKIEIGSLAKYPDERKMKVYGRDVVSGLPREIEVTPEEVREVLKVPVSRIIDLTVQVLEETPPELAGDIFKNGITIYGGGALIKGIDRYFTDTLQLPSKVGEQPLLAVINGTKKFESDIYDI-LRQEQ-MHTKELDY----
735	GC_00000008		S_eriocheiris_01_contigs	470	28	67	4	0	0.83237509422584	0.901553976995592	0.865584514391653	D	D	COG1077	Actin-like ATPase involved in cell morphogenesis	--------------------MALIN---NKKPTFVSIDLGTAFTLVYISGSGIVYNEPSIVAYKIKENRIIAVGAEAYKMIGKGNKSIRIVRPMVDGVITDIRATEAQLKYIFNRLHVSKQLKGSVMLLACPSVITELEKNALKKIATNLGADRVFVEEEVKMAALGGGVDIYKPNGNLVVDMGGGTTDVAVLSSGDIVLSKSVKVAGNYLNDEILKYVRSQYGLEIGIKTAEMIKIEIGSLAKYPDERKMKVYGRDVVSGLPREIELVPEEIREVLKVPISRIIDLTVQVLEETPPELAGDIFQNGITICGGGGLIKGIATYFEDTLQLPAKIGEQPLLAVINGTKKFESDIYDI-MRQEH-IKNKELDY----
736	GC_00000008		S_eriocheiris_02_contigs	1217	28	67	4	0	0.83237509422584	0.901553976995592	0.865584514391653	D	D	COG1077	Actin-like ATPase involved in cell morphogenesis	MLDIVYVYTHWKRKKGGIFTMAGFNSGKSKRPTFVSMDLGTANTLVYVSGSGVVYNEPSIVAYRIKENRIIAVGIEAYKMIGKGNKSIRIVRPMVDGVITDIRATEAQLRYIFGKLRISKQLKHSIMLLACPSVITELEKAALKKIAMNLGATKVFVEEEVKMAALGGGVDIYKPTGNLVVDMGGGTTDIAVIASGDIVLSKSVKVAGNYLNDEMQKFIRSQYGLEVGSKTAEQIKIEIGSLAKYPDERKMKVYGRDVVSGLPREIEVTPEEVREVLKVPVSRIIDLTVQVLEETPPELAGDIFKNGITIYGGGALIKGIDRYFTDTLQLPSKVGEQPLLAVINGTKKFESDIYDI-LRQEQ-MHTKELDY----
737	GC_00000008		S_eriocheiris_02_contigs	470	28	67	4	0	0.83237509422584	0.901553976995592	0.865584514391653	D	D	COG1077	Actin-like ATPase involved in cell morphogenesis	--------------------MALIN---NKKPTFVSIDLGTAFTLVYISGSGIVYNEPSIVAYKIKENRIIAVGAEAYKMIGKGNKSIRIVRPMVDGVITDIRATEAQLKYIFNRLHVSKQLKGSVMLLACPSVITELEKNALKKIATNLGADRVFVEEEVKMAALGGGVDIYKPNGNLVVDMGGGTTDVAVLSSGDIVLSKSVKVAGNYLNDEILKYVRSQYGLEIGIKTAEMIKIEIGSLAKYPDERKMKVYGRDVVSGLPREIELVPEEIREVLKVPISRIIDLTVQVLEETPPELAGDIFQNGITICGGGGLIKGIATYFEDTLQLPAKIGEQPLLAVINGTKKFESDIYDI-MRQEH-IKNKELDY----
738	GC_00000008		S_floricola_contigs	1132	28	67	4	0	0.83237509422584	0.901553976995592	0.865584514391653	D	D	COG1077	Actin-like ATPase involved in cell morphogenesis	--------------------------MANKKPTFVSMDLGTANTLVYIAGQGIVYNEPSIVAYRIKENKIIAVGEEAYKMIGKGNKTIRVVRPMVDGVITDIRATEAQLRYIFSKLRITKQLKHSIMLLACPSVITELEKTALKKIAVNLGADQVFVEEEVKMAALGGGVNIYAPTGNLIVDMGGGTTDIAVLASGDIVLSKSIKVAGNYLNDECQKFIRSQYGLEIGSKTAESIKVNVGSLAKFPDERRMKVYGRDVVSGLPREIEITPEEVREVLKVPVSRIIDLTVQVLEDTPPELAGDIFRNGITICGGGALIKGIDKYFADTLQLPTKIGEQPLLAVINGTKKFESEIWEI-VKAQR-LHEDIMGR----
739	GC_00000008		S_floricola_contigs	319	28	67	4	0	0.83237509422584	0.901553976995592	0.865584514391653	D	D	COG1077	Actin-like ATPase involved in cell morphogenesis	--------------------------MAGKKPTYVSMDLGTAYTLVYIAGQGIVYNEPSIVAYKIRENKIIAVGSEAYKMIGKGNKNLRIVRPMVDGVITDIKATQAQLNYIFARLRLEKTLKGCVMVLACPSVITELEKSALKKIAINLGASNVFIEEEVKMAALGGGVNIYAPSGNLIIDMGGGTTDVAVIASGDIVLSKSVKVAGNYLNEEILKFVRAQYGMEIGVKTAETVKINIGSLAKQADEKSMKVYGRDVVSGLPREITISPEELREVLKIPLSRVIELTVQVLELTPPELAGDIFRNGITLCGGTALIKGIAKYFGDTLQLPTKVGEFPLLAVINGTKKYEAEIYAK-LRATK----TELDY----
740	GC_00000008		S_gladiatoris_contigs	1030	28	67	4	0	0.83237509422584	0.901553976995592	0.865584514391653	D	D	COG1077	Actin-like ATPase involved in cell morphogenesis	--------------------------MASKKPTFVSMDLGTANTLVYIAGQGIVYNEPSIVAYRIKENRIVAVGEEAYKMIGKGNKTIRVVRPMVDGVITDIRATEAQLRYIFTKLRITKQLRHSIMLLACPSVITELEKTALKKIAVNLGADQVFVEEEVKMAALGGGVNIYAPTGNLIVDMGGGTTDIAVLASGDIVLSKSIKVAGNYLNDECQKFIRSQYGLEVGSKTAESIKVNVGSLSKYPDERRMKVYGRDVVSGLPREIEITPEEVREVLKVPVSRIIDLTVQVLEDTPPELAGDIFRNGITICGGGALIRGIDKYFADTLQLPTKVGEQPLLAVINGTKKFESEIWEI-IKAQR-AHEDIMSR----
741	GC_00000008		S_gladiatoris_contigs	304	28	67	4	0	0.83237509422584	0.901553976995592	0.865584514391653	D	D	COG1077	Actin-like ATPase involved in cell morphogenesis	---------------------------MAKKPLYVSLDLGTAYTLVYISGQGIVYNEPSIVAYKIKENKIVAVGDEAYKMIGKGNKNLRIVRPMVDGVITDIKATQAQLNYIFNRLRLDKTLQGSVMLLACPSVITELEKSALKKIATNLGATHVFVEEEVKMAALGGGVNIEAPTGQLVIDMGGGTTDVAVIASGDIVSSKSIKIAGNTLNEEILKFIRSQYGMEVGIKTAETVKIQMGSLAKYPDEKSMKVYGRDVVSGLPREIEITPPEIREVLKISLSKIIDLTVRVLEETPPELAGDIFRNGLTLCGGTALIKGIDKYFGDTLQLPAKVGQQPLLAVINGTKKYEENIYDE-LR-------QILRK----
742	GC_00000008		S_helicoides_contigs	1147	28	67	4	0	0.83237509422584	0.901553976995592	0.865584514391653	D	D	COG1077	Actin-like ATPase involved in cell morphogenesis	--------------------------MANKKPTFVTMDLGTANTLVYIAGQGIVYNEPSIVAYRIKENKIIAVGEEAYKMIGKGNKTVRVVRPMVDGVITDIRATEAQLRYIFSKLRINKQLKHSVMLLACPSVITELEKTALKKIAVNLGADQVFVEEEVKMAALGGGVNIYAPTGNLIIDMGGGTTDIAVLASGDIVLSKSIKVAGNYLNDECQKFIRSQYGLEVGSKTAESIKVNVGSLAKYPDERRMKVYGRDVVSGLPREVEITPEEVREVLKVPVSRIIDLTVQVLEDTPPELAGDIFRNGITICGGGALIRGIDKYVADTLQLPTKIGEQPLLAVINGTKKFESEIWEI-MKAQR--HHEDLTK----
743	GC_00000008		S_helicoides_contigs	253	28	67	4	0	0.83237509422584	0.901553976995592	0.865584514391653	D	D	COG1077	Actin-like ATPase involved in cell morphogenesis	---------------------------MAKKPLFVSLDLGTAYTLIYVSKQGIVYNEPSIVAYKIKENKIVAVGEDAYKMIGKANKNLRIVRPMVDGVITDVKATQAQLNHIFAKLRIQQLLKGSVMLLACPSLITDLEKKALEKIAYSLGASKVYIEEEVKMAALGGGVNINSPSGQLIIDMGGGTTDVAVIASGDIVISKSIKIAGNVLNEEILKFVRSQRGMEIGIKTAETVKVKMGSLAKYPDERSMKIYGRDVVSGLPREVEISPQEIREVLKISIAKIIDLTVRVLEETPPELAGDIFRNGITLCGGTALIKGIDKYFGDTMQLPTKIGDQPLLAVINGTKKFEQNIYDQ-LREESFKQKSNKEF----
744	GC_00000008		S_helicoides_contigs	49	28	67	4	0	0.83237509422584	0.901553976995592	0.865584514391653	D	D	COG1077	Actin-like ATPase involved in cell morphogenesis	---------------------------MKGDKKFVSIDLGTAYTLVYVNGKGIVYNEASIVAYRRKDNSIIAVGEEAYKMIGKGNKTIKIVKPMVDGVITDIETTTSQLRYIFKKLRIESYLKGAVVLLACPSVITGLEKLALQKIAMNFGASRVFIEEEVKMAALGGGMNIFAPTGKLVIDSGGGTTDVAVLASGDIVVSKSIKVAGNYLNEEIRRFIRSQYGMEVGQKTSEMVKINIGSLAKYSDERRMKVYGRDVVSGLPREIELSPEEVREVLKVPVSKIIDLTVQVLEETPPELAGDIFKNGIIICGGGALIRGIDKYFADTLQLPTRVGEQPLLAVINGTRKFENQIFDY-IREEK-LSSSLVNF----
745	GC_00000008		S_kunkelii_contigs	68	28	67	4	0	0.83237509422584	0.901553976995592	0.865584514391653	D	D	COG1077	Actin-like ATPase involved in cell morphogenesis	--------------------MALFN--SAKKPAFVSMDLGTSNTLVYVSGSGIVYNEPSIVAYRIKENRIIAVGAEAYKMIGKGNKSIRIVRPMVDGVITDIRATEAQLRYIFTKLRITKQLKHSIMLLACPSVITELEKAALKKIAMNLGASKVFVEEEVKMAALGGGVDIYKPAGNLVIDMGGGTTDIAVMASGDIVLSKSVKVAGNYLNDEAQKFIRSQYGLEIGSKTAEQIKIEIGSLSKYPDERRMKVYGRDVVSGLPREIEVTPEEIREVLKVPVSRIIDLTVQVLEETPPELAGDIFRNGITICGGGALIKGIDRYFVDTLQLPSKIGEQPILAVINGTKKFESDIFDI-LRLES-MHVKELNY----
746	GC_00000008		S_kunkelii_contigs	1343	28	67	4	0	0.83237509422584	0.901553976995592	0.865584514391653	D	D	COG1077	Actin-like ATPase involved in cell morphogenesis	--------------------MAIFN---NKKPTFVSIDLGTAYTLVYISGSGIVYNEPSIVAYKIKENGIIAVGNEAYKMIGKGNKTIRIVRPMVDGVITDIRATEAQLKYIFNRLRVTKQLANSIMLLACPSVITELEKNALKKIAMNLGASKVFVEEEVKMAALGGGVDIYKPAGNLVIDMGGGTTDIAVLASGDIVLSKSVKVAGNYLNDEIIKYVRSQYGLEIGIKTAEMIKIEIGSLAKYGDERKIKVYGRDVISGLPREIELTPEEIREVLKVPVSRIIDLAVQVLEETPPELAGDIFRNGITICGGGGLIKGIDHYFEDTLQLPAKIGEQPLLAVINGTKKFESDIYDI-IRQEH-QKTKELDY----
747	GC_00000008		S_litorale_contigs	1101	28	67	4	0	0.83237509422584	0.901553976995592	0.865584514391653	D	D	COG1077	Actin-like ATPase involved in cell morphogenesis	-------------------------MAVSKKPTFVSMDLGTANTLVFISGQGVVYNEPSIVAYKIKENRIVAVGTEAYKMIGKGNKTIRVVKPMVDGVITDIRATEAQLRYIFQKLRISKQLRHSIMLLACPSVITELEKSALKKIAMNLGADQVFVEEEVKMAALGGGVNIYAPTGNLIIDMGGGTTDIAVLASGDIVLSKSVKVAGNYLNDECQKFIRSQYGLEIGSKTAESIKVNIGSLAKYPDERRMKVYGRDVVSGLPREIEITPEEVREVLKVPVSRIIDLTVQVLEDTPPELAGDIFRNGITICGGGALIRGIDKYFADTLQLPTKVGEQPLLAVINGTKKFESEIWEI-IKAQR-HHEDVMGR----
748	GC_00000008		S_litorale_contigs	512	28	67	4	0	0.83237509422584	0.901553976995592	0.865584514391653	D	D	COG1077	Actin-like ATPase involved in cell morphogenesis	-----------------------MVKSTARKQNFVSIDLGTSNTLVYISGQGVVYNEPSIIAYKIKENRIIAIGKEAYKMIGKGNKNIRVIKPMVDGVITDIRATEAQLKYIFKRLRLENFLKNSIMLLACPSVVTELEKQALIRIAKSVGAIEVFVEEEVKMAALGGGVNIYAPTGNLIIDMGGGTTDIAAIASGDIVLSKSIRVAGNYLNDECLKFLRSQYGLEIGSKTAESIKMNIGSLAKYVDERRMKVYGRDIVSGLPREVEITPEEVREVLKVPVSRIIDLTVQVLEETPPELAGDIFRNGITICGGGALIRGIDKYFADTLQLPAKIGEQPLLAVINGTKKYESEIWIK-LKELH-QHKPVTFF----
749	GC_00000008		S_litorale_contigs	508	28	67	4	0	0.83237509422584	0.901553976995592	0.865584514391653	D	D	COG1077	Actin-like ATPase involved in cell morphogenesis	-----------------------MLKTTSNKPNFISMDLGTANTLVYISGQGVVYNEPSIVAYKIKENRIIAVGKEAYKMIGKGNKNIRVIKPMVDGVITDIRATEAQLKWIFTRLRINKLLKNSVMLLACPSVITELEKSALKKIAINLGANQVFIEEEVKMAALGGGVNIYAPTGNLIIDTGGGTTDVAVLASGDIVLSKSLKVAGNYLNEECQKFIRSQYGLEIGAKTSESIKINIGSLSRYADERRMKVYGRDVVSGLPREIEITPEEIREVLKVPVSRIIDLTVQVLEDTPPELAGDIFRNGITICGGGALIRGIDKYFADTLQLPAKIGEQPLLSVINGTKKYESEIWHI-IKLMK-HTIPTFLS----
750	GC_00000008		S_litorale_contigs	832	28	67	4	0	0.83237509422584	0.901553976995592	0.865584514391653	D	D	COG1077	Actin-like ATPase involved in cell morphogenesis	--------------------------MANRKPIYVSLDLGTAYTLVYISGQGVIYNEPSIVAYKVPENRIVAVGNEAYKMIGKANKNLRIIRPMVNGVITDAKATQAQLDYIFKRLRIEKYLKNSVVLMACPSVITELEKSALKKIAMNLGAADVFVEEEVKMAAIGGGVRVDAPSGHLVVDMGGGTSDAAVLSAGEIVLSKSIKVAGNLLNEEVLKFVKAQYGLEIGIKSAEQAKIKIGSLAKYPDERSIKLYGRDVVSGLPREIEVTPQEMREVLKIPLSKVIDMVVQVLEETPPELAGDIFRNGIVLCGGTAMIKGIDKYFADTLQLPCKISENPLMAVINGTKKYESEVYDL-LKEKK--LKTHLNY----
751	GC_00000008		S_mirum_01_contigs	1135	28	67	4	0	0.83237509422584	0.901553976995592	0.865584514391653	D	D	COG1077	Actin-like ATPase involved in cell morphogenesis	--------------------MAGFNSGKSKKPTFVSMDLGTANTLVYVSGSGVIYNEPSIVAYRIKENRIIAVGIEAYKMIGKGNKSIRIVRPMVDGVITDIRATEAQLRYIFGKLRISKQLKHSIMLLACPSVITELEKAALKKIAMNLGATKVFVEEEVKMAALGGGVDIYKPAGNLVVDMGGGTTDIAVISSGDIVLSKSVKVAGNYLNDEMQKFIRSQYGLEIGSKTAEQIKIEIGSLAKYPDERKMKVYGRDVVSGLPREIEVTPEEVREVLKVPVSRIIDLTVQVLEETPPELAGDIFKNGITICGGGALIKGIDRYFTDTLQLPSKVGEQPLLAVINGTKKFESDIYDI-LRQEQ-MHVKELDY----
752	GC_00000008		S_mirum_01_contigs	432	28	67	4	0	0.83237509422584	0.901553976995592	0.865584514391653	D	D	COG1077	Actin-like ATPase involved in cell morphogenesis	--------------------MALIN---NKKPTFVSIDLGTAFTLVYISGSGIVYNEPSIVAYKIKENRIIAVGAEAYKMIGKGNKSIRIVRPMVDGVITDIRATEAQLKYIFNRLHVSKQLKGSVMLLACPSVITELEKNALKKIAINLGADRVFVEEEVKMAALGGGIDIYKPNGNLVVDMGGGTTDVAVLSSGDIVLSKSVKVAGNYLNDEILKYIRSQYGLEIGIKTAEMIKIEIGSLAKYPDERKMKVYGRDVVSGLPREIELVPEEIREVLKVPISRIIDLTVQVLEETPPELAGDIFQNGITICGGGGLIKGIANYFEDTLQLPAKIGEQPLLAVINGTKKFESDIYDI-MRQEH-IKNKELDY----
753	GC_00000008		S_mirum_02_contigs	1145	28	67	4	0	0.83237509422584	0.901553976995592	0.865584514391653	D	D	COG1077	Actin-like ATPase involved in cell morphogenesis	--------------------MAGFNSGKSKKPTFVSMDLGTANTLVYVSGSGVIYNEPSIVAYRIKENRIIAVGIEAYKMIGKGNKSIRIVRPMVDGVITDIRATEAQLRYIFGKLRISKQLKHSIMLLACPSVITELEKAALKKIAMNLGATKVFVEEEVKMAALGGGVDIYKPAGNLVVDMGGGTTDIAVISSGDIVLSKSVKVAGNYLNDEMQKFIRSQYGLEIGSKTAEQIKIEIGSLAKYPDERKMKVYGRDVVSGLPREIEVTPEEVREVLKVPVSRIIDLTVQVLEETPPELAGDIFKNGITICGGGALIKGIDRYFTDTLQLPSKVGEQPLLAVINGTKKFESDIYDI-LRQEQ-MHVKELDY----
754	GC_00000008		S_mirum_02_contigs	437	28	67	4	0	0.83237509422584	0.901553976995592	0.865584514391653	D	D	COG1077	Actin-like ATPase involved in cell morphogenesis	--------------------MALIN---NKKPTFVSIDLGTAFTLVYISGSGIVYNEPSIVAYKIKENRIIAVGAEAYKMIGKGNKSIRIVRPMVDGVITDIRATEAQLKYIFNRLHVSKQLKGSVMLLACPSVITELEKNALKKIAINLGADRVFVEEEVKMAALGGGIDIYKPNGNLVVDMGGGTTDVAVLSSGDIVLSKSVKVAGNYLNDEILKYIRSQYGLEIGIKTAEMIKIEIGSLAKYPDERKMKVYGRDVVSGLPREIELVPEEIREVLKVPISRIIDLTVQVLEETPPELAGDIFQNGITICGGGGLIKGIANYFEDTLQLPAKIGEQPLLAVINGTKKFESDIYDI-MRQEH-IKNKELDY----
755	GC_00000008		S_monobiae_contigs	809	28	67	4	0	0.83237509422584	0.901553976995592	0.865584514391653	D	D	COG1077	Actin-like ATPase involved in cell morphogenesis	--------------------------MANKKPTFVSMDLGTANTLVYIAGQGIVYNEPSIVAYRIKENKIIAVGEEAYKMIGKGNKTIRVVRPMVDGVITDIRATEAQLRYIFSKLRITKQLRHSIMLLACPSVITELEKTALKKIAVNLGADQVFVEEEVKMAALGGGVNIYAPTGNLIVDMGGGTTDIAVLASGDIVLSKSIKVAGNYLNDECQKFIRSQYGLEIGSKTAESIKVNVGSLAKFPDERRMKVYGRDVVSGLPREIEITPEEVREVLKVPVSRIIDLTVQVLEDTPPELAGDIFRNGITICGGGALIRGIDKYFADTLQLPTKIGEQPLLAVINGTKKFESEIWEI-VKAQR-LHDDIMGR----
756	GC_00000008		S_monobiae_contigs	240	28	67	4	0	0.83237509422584	0.901553976995592	0.865584514391653	D	D	COG1077	Actin-like ATPase involved in cell morphogenesis	--------------------------MAGKKPIYVSMDLGTAYTLVYVEGQGIVYNEPSIVAYRIKENKIVAVGAEAYKMIGKGNKNLRIVRPMVDGVITDIKATQAQLNYIFAKLRIEKTLRGCVMLLACPSVITELEKSALKKIATNLGASSVFIEEEVKMAALGGGVNINAPTGNLVVDMGGGTTDVAVISSGDIVLSKSIKIAGNYLNEEILKFVRAQYGMEIGIKTAETIKISIGSLAKHADEKSMKVYGRDVVSGLPREIEITPEEMREVLKVPLSRIIELVVQVLEATPAELAGDIFRNGVVLCGGTALIKGIAKYFGDTLQLPTKVGESPLLAVINGTKKYESEVFEM-LRAEK----NELDY----
757	GC_00000008		S_phoeniceum_contigs	2364	28	67	4	0	0.83237509422584	0.901553976995592	0.865584514391653	D	D	COG1077	Actin-like ATPase involved in cell morphogenesis	--------------------MALFN--SAKKPAFVSMDLGTANTLVYVSGSGIVYNEPSIVAYRIKENRIIAVGAEAYKMIGKGNKSIRIVRPMVDGVITDIRATEAQLRYIFTKLRITKQLKHSIMLLACPSVITELEKAALKKIAMNLGASKVFVEEEVKMAALGGGVDIYKPAGNLVIDMGGGTTDIAVMASGDIVLSKSVKVAGNYLNDEAQKFIRSQYGLEIGSKTAEQIKIEIGSLSKYPDERRMKVYGRDVVSGLPREIEITPEEIREVLKVPVSRIIDLTVQVLEETPPELAGDIFRNGITICGGGALIKGIDRYFTDTLQLPSKIGEQPLLAVINGTKKFESDIFDI-LRLES-MHVKELNY----
758	GC_00000008		S_phoeniceum_contigs	426	28	67	4	0	0.83237509422584	0.901553976995592	0.865584514391653	D	D	COG1077	Actin-like ATPase involved in cell morphogenesis	--------------------MAIFN---NKKPTFVSMDLGTAYTLVYISGSGIVYNEPSIVAYKIKENMIIAVGNEAYKMIGKGNKTIRIVRPMVDGVITDIRATEAQLKYIFNRLRVTKQLANSIMLLACPSVITELEKNALRKIAMNLGATKVFVEEEVKMAALGGGVDIYKPFGNLVIDMGGGTTDIAVLASGDIVLSKSVKVAGNYLNAEILKYVRSQYGLEIGIKTAEMIKIEIGSLAKYGDERKMKVYGRDVVSGLPREIELTPEEIREVLKVPVSRIIDLAVQVLEETPPELAGDIFRNGITICGGGGLIKGIDHYFEDTLQLPAKIGEQPLLAVINGTKKFESDIYDI-IRQEH-QKTKELDY----
759	GC_00000008		S_sabaudiense_contigs	906	28	67	4	0	0.83237509422584	0.901553976995592	0.865584514391653	D	D	COG1077	Actin-like ATPase involved in cell morphogenesis	--------------------MALAATKKSNRPTFVSMDLGTANTLVYITGQGIVYNEPSIVAYRIKENKIVAVGEEAYKMIGKGNKTIRVVRPMVDGVITDIRATEAQLRYIFAKLRIAKTLKNSIMLLACPSVITELEKTALKKIAMNLGAVQVFVEEEVKMAALGGGVNIYAPTGNLIVDMGGGTTDIAVLASGDIVLSKSIKVAGNYLNDECQKFIRSQYGLEIGSKTAESIKVNIGSLSKYPDERRMKVYGRDVVSGLPREIEITPEEIREVLKVPVSRIIDLTVQVLEDTPPELAGDIFRNGITLCGGGALIKGIDKYFADTLQLPTKIGEQPLLAVINGTKKFESEIFEI-IKAQR--NHSEVSY----
760	GC_00000008		S_syrphidicola_contigs	1003	28	67	4	0	0.83237509422584	0.901553976995592	0.865584514391653	D	D	COG1077	Actin-like ATPase involved in cell morphogenesis	--------------------MALFNSTGNKKPTFVSMDLGTANTLVYVAGSGIVYNEPSIVAYKIKENRIIAVGNEAYKMIGKGNKSIRIVRPMVDGVITDIRATEAQLRYIFGKLRISKQLRHSIMLLACPSVITELEKAALKKIATNLGANKVFVEEEVKMAALGGGVDIYKPVGNLVVDMGGGTTDIAVIASGDIVLSKSVKVAGNYLNDEIQKFIRSQYGLEIGSKTGEQIKIEIGSLSKYPDERRMKVYGRDVVSGLPREIEVTPEEIREVLKVPVSRIIDLTVQVLEETPPELAGDIFRNGITICGGGALIKGIDRYFTDTLQLPAKIGEQPLLAVINGTKKFESDIFDI-LRQEA-MHTKELNY----
761	GC_00000008		S_syrphidicola_contigs	385	28	67	4	0	0.83237509422584	0.901553976995592	0.865584514391653	D	D	COG1077	Actin-like ATPase involved in cell morphogenesis	--------------------MAVFN---TKKPNFISMDLGTSYTLVYVAGTGVVYNEPSIVAYRIKDNHIIAVGNEAYKMIGKGNKAIRIIRPMEDGVITDIRATEAQLRYIFNRLRIAKQLKGSVMLLACPSTVTELEKNALKKIATNLGAEKVFVEEEVKMAALGGGVDIYKPVGNLVIDSGGGTTDVAVLSSGDLVLSKSVKVAGNLFNEEILKYIRSQYGLEIGIKTAEMIKMEIGSLAKYSDERKMKIYGRDIVSGLPREIEIGPEEIREVLKVPVSRIIDLVVQVLEETPPELAGDIFRNGMTICGGGALIRGIDKYFEDTLQLPAKIGEQPLLAVINGTIKFESDIFEL-LRREQ-TKQQELNY----
762	GC_00000008		S_taiwanense_contigs	1097	28	67	4	0	0.83237509422584	0.901553976995592	0.865584514391653	D	D	COG1077	Actin-like ATPase involved in cell morphogenesis	------------------------MALGNKKPTFVSMDLGTANTLVYIAGQGIVYNEPSIVAYRIKENKIIAVGEEAYKMIGKGNKTIRVVRPMVDGVITDIRATEAQLRYIFSKLRITKQLKNSVMLLACPSVITELEKTALKKIAVNLGADQVFVEEEVKMAALGGGVNIYAPTGNLIVDMGGGTTDIAVLASGDIVLSKSIKVAGNYLNDECQKFIRSQYGLEIGSKTAESIKVNVGSLAKYPDERRMKVYGRDVVSGLPREIEITPEEVREVLKVPVSRIIDLTVQVLEDTPPELAGDIFRNGITICGGCALIRGIDKYFADTLQLPTKVGEQPLLAVINGTKKFESEIWEI-IKSQR-LHDDIMNR----
763	GC_00000008		S_taiwanense_contigs	289	28	67	4	0	0.83237509422584	0.901553976995592	0.865584514391653	D	D	COG1077	Actin-like ATPase involved in cell morphogenesis	--------------------------MANKKPVYISMDLGTASTLVYISGQGIVYNEPSIVAYKVKENRIIAVGEEAYKMIGKGNKTLKIVRPMVDGVITDIKATQAQLKYIFARLRLEKTLKGCVMLLACPSVITELEKSALKKIAESLGATNVFIEEEVKMAALGGGVNINTPSGQLIVDMGGGTTDAAVISSGDIVLSKSIKIAGNYLNEEILKFTRAQYGLEIGIKTAETIKIKVGSLAKFPDEKTMKVYGRDIVSGLPREIEITPQELREVLKIPLSRIIDLVVQVLEETPPELAGDIFRNGITLCGGTALIKGIDKYFGDTLQLPTKVGEQPLLAVINGTKKFESEIFEQ-LR----NRQE--------
764	GC_00000008		S_taiwanense_contigs	290	28	67	4	0	0.83237509422584	0.901553976995592	0.865584514391653	D	D	COG1077	Actin-like ATPase involved in cell morphogenesis	--------------------------MKKDVKKFVSIDLGTSNTLIYIENQGIVYNEPSIVAYKFKENRIVAVGESAYKMIEKGIKH------------------------------------------------------------------------------------------------------------------------------------------------------------------------------------------------------------------------------------------------------------------------------------------------
765	GC_00000008		S_taiwanense_contigs	291	28	67	4	0	0.83237509422584	0.901553976995592	0.865584514391653	D	D	COG1077	Actin-like ATPase involved in cell morphogenesis	---------------------------------------------------------------------------------------------MVDGVITYIKSTEAQLKYIFSKLRINKFLKDSVMLLACPSAITELEKSALIKIAQNLGASNVFIEEEVKMAALGGGVNIFTPSGKLIVDSGGGTTDVAVLSAGDIVLSKSIKQAGNKFNDEIQKFMRSQYGLDIGIKSAEIIKVTIGSLAKYPDEKRMKVYGRDIVSELPREIEITSQEIREVLKVPASRIIDLIVQVLEETPPELAGNIFKNGLILCGGNCLIKGMDKYFADTLQLPTKVGEQPLLAVINGTKKFESYIYDLYLRKMKIKKGFLKTFFNFH
766	GC_00000008		S_turonicum_01_contigs	1078	28	67	4	0	0.83237509422584	0.901553976995592	0.865584514391653	D	D	COG1077	Actin-like ATPase involved in cell morphogenesis	-------------------------MAINKKPTFVSMDLGTANTLVFISGQGVVYNEPSIVAYRIKENRIVAVGTEAYKMIGKGNKTIRVVKPMVDGVITDIRATEAQLRYIFQKLRISKQLKHSIMLLACPSVITELEKTALKKIAVNLGADQVFVEEEVKMAALGGGVNIYAPTGNLIVDMGGGTTDIAVLASGDIVLSKSVKVAGNYLNDECQKFIRSQYGLEIGSKTAESIKVNVGSLAKYPDERRMKVYGRDVVSGLPREIEITPEEVREVLKVPVSRIIDLTVQVLEDTPPELAGDIFRNGITICGGGALIRGIDKYFADTLQLPTKIGEQPLLAVINGTKKFESEIWEI-IKAQR-HHEDIMGR----
767	GC_00000008		S_turonicum_01_contigs	1057	28	67	4	0	0.83237509422584	0.901553976995592	0.865584514391653	D	D	COG1077	Actin-like ATPase involved in cell morphogenesis	-----------------------MRSLNKHRQTFVSIDLGTSNTLVYISDQGVVYNEPSIIAYRIKENSIVAIGKEAYKMIGKGNKNIRIIKPMVDGVITDIRATESQLRYIFKRLKVEKWLNNCIMLLACPSVVTELEKTALSKIAKNLGAQEVFVEEEVKMAALGGGVNIYAPTGNLIVDTGGGTTDIAVIASGDIVLSKSVKVAGNYLNDECQKFLRSQYGLEIGSKSAEAIKINIGSLAKYPDERRMKVYGRDVVSGLPREVEVTPEEVREVLKVPVSRIVDLTVQVLEDTPPELAGDIFRNGITICGGGALIKGIDKYFADTLQLPTKIGEQPLLAVINGTRKFESEIWEK-LKE---LHEKRGDSLLLG
768	GC_00000008		S_turonicum_01_contigs	506	28	67	4	0	0.83237509422584	0.901553976995592	0.865584514391653	D	D	COG1077	Actin-like ATPase involved in cell morphogenesis	-----------------------MLKTMKSKPNFVSMDLGTANTLVYITGQGIVYNEPSIVAYKIRENRIIAVGIEAYKMIGKGNKNIKVIRPMVSGVITDIRATEAQLKHIFEKLRLTKILKNSVMLLACPSVITELEKSALKKIAINLGAQEVFIEEEVKMAGLGGGVNIYAPVGNLIIDTGGGTTDIAVVSSGDIVVSKSIKVAGNYLNEECQKFIRSQYGLEIGSKTAESIKINIGSLSRYPDERRMKVYGRDVVSGLPREVEITPEEVREVLKVPVSRIVDLTVQVLEDTPPELAGDIFRNGITICGGGALIRGIDKYFADTLQLPTKIGELPLLAVINGTKKFEAEVWHM-IDLSK-KRIQLDTII---
769	GC_00000008		S_turonicum_01_contigs	863	28	67	4	0	0.83237509422584	0.901553976995592	0.865584514391653	D	D	COG1077	Actin-like ATPase involved in cell morphogenesis	--------------------------MASKKPIYVSLDLGTAYTLVYISGQGIVYNEPSIVAYKIPENRIVAVGNEAYKMIGKANKNLRIIRPMVNGVITDAKATQAQLNYIFKRLRIEKFLKNSVVLLACPSVITELEKNALRKIALNLGAAEVFVEEEVKMAAIGGGVRVDAPSGHLVVDMGGGTSDAAVLSAGEIVLSKSVKIAGNFLNEEVLKFIKSQYGLEIGIKSAEQAKIKIGSLAKYPDERSIKLYGRDVVSGLPREIEVTPQEMREVLKIPLSKIIDLVVQVLEETPPELAGDIFRNGIVLCGGTALIKGIDKYFADTLQLPCKIAENPLMSVINGTKKYESEVYDM-LKELR-SKSSDNAF----
770	GC_00000008		S_turonicum_02_contigs	1077	28	67	4	0	0.83237509422584	0.901553976995592	0.865584514391653	D	D	COG1077	Actin-like ATPase involved in cell morphogenesis	-------------------------MAINKKPTFVSMDLGTANTLVFISGQGVVYNEPSIVAYRIKENRIVAVGTEAYKMIGKGNKTIRVVKPMVDGVITDIRATEAQLRYIFQKLRISKQLKHSIMLLACPSVITELEKTALKKIAVNLGADQVFVEEEVKMAALGGGVNIYAPTGNLIVDMGGGTTDIAVLASGDIVLSKSVKVAGNYLNDECQKFIRSQYGLEIGSKTAESIKVNVGSLAKYPDERRMKVYGRDVVSGLPREIEITPEEVREVLKVPVSRIIDLTVQVLEDTPPELAGDIFRNGITICGGGALIRGIDKYFADTLQLPTKIGEQPLLAVINGTKKFESEIWEI-IKAQR-HHEDIMGR----
771	GC_00000008		S_turonicum_02_contigs	1056	28	67	4	0	0.83237509422584	0.901553976995592	0.865584514391653	D	D	COG1077	Actin-like ATPase involved in cell morphogenesis	-----------------------MRSLNKHRQTFVSIDLGTSNTLVYISDQGVVYNEPSIIAYRIKENSIVAIGKEAYKMIGKGNKNIRIIKPMVDGVITDIRATESQLRYIFKRLKVEKWLNNCIMLLACPSVVTELEKTALSKIAKNLGAQEVFVEEEVKMAALGGGVNIYAPTGNLIVDTGGGTTDIAVIASGDIVLSKSVKVAGNYLNDECQKFLRSQYGLEIGSKSAEAIKINIGSLAKYPDERRMKVYGRDVVSGLPREVEVTPEEVREVLKVPVSRIVDLTVQVLEDTPPELAGDIFRNGITICGGGALIKGIDKYFADTLQLPTKIGEQPLLAVINGTRKFESEIWEK-LKE---LHEKRGDSLLLG
772	GC_00000008		S_turonicum_02_contigs	505	28	67	4	0	0.83237509422584	0.901553976995592	0.865584514391653	D	D	COG1077	Actin-like ATPase involved in cell morphogenesis	-----------------------MLKTMKSKPNFVSMDLGTANTLVYITGQGIVYNEPSIVAYKIRENRIIAVGIEAYKMIGKGNKNIKVIRPMVSGVITDIRATEAQLKHIFEKLRLTKILKNSVMLLACPSVITELEKSALKKIAINLGAQEVFIEEEVKMAGLGGGVNIYAPVGNLIIDTGGGTTDIAVVSSGDIVVSKSIKVAGNYLNEECQKFIRSQYGLEIGSKTAESIKINIGSLSRYPDERRMKVYGRDVVSGLPREVEITPEEVREVLKVPVSRIVDLTVQVLEDTPPELAGDIFRNGITICGGGALIRGIDKYFADTLQLPTKIGELPLLAVINGTKKFEAEVWHM-IDLSK-KRIQLDTII---
773	GC_00000008		S_turonicum_02_contigs	862	28	67	4	0	0.83237509422584	0.901553976995592	0.865584514391653	D	D	COG1077	Actin-like ATPase involved in cell morphogenesis	--------------------------MASKKPIYVSLDLGTAYTLVYISGQGIVYNEPSIVAYKIPENRIVAVGNEAYKMIGKANKNLRIIRPMVNGVITDAKATQAQLNYIFKRLRIEKFLKNSVVLLACPSVITELEKNALRKIALNLGAAEVFVEEEVKMAAIGGGVRVDAPSGHLVVDMGGGTSDAAVLSAGEIVLSKSVKIAGNFLNEEVLKFIKSQYGLEIGIKSAEQAKIKIGSLAKYPDERSIKLYGRDVVSGLPREIEVTPQEMREVLKIPLSKIIDLVVQVLEETPPELAGDIFRNGIVLCGGTALIKGIDKYFADTLQLPCKIAENPLMSVINGTKKYESEVYDM-LKELR-SKSSDNAF----
774	GC_00000008		Spiroplasma_sp_01_contigs	1032	28	67	4	0	0.83237509422584	0.901553976995592	0.865584514391653	D	D	COG1077	Actin-like ATPase involved in cell morphogenesis	--------------------MALFN-NSTKKPAFVSMDLGTANTLVYVSGSGIVYNEPSIVAYRIKENRIIAVGAEAYKMIGKGNKSIRIVRPMVDGVITDIRATEAQLRYIFTKLRITKQLKHSIMLLACPSVITELEKAALKKIAMNLGASKVFVEEEVKMAALGGGVDIYKPAGNLVVDMGGGTTDIAVMASGDIVLSKSVKVAGNYLNDEVQKFIRSQYGLEIGSKTAEQIKIEIGSLSKYPDERRMKVYGRDVVSGLPREIEVTPEEIREVLKVPVSRIIDLTVQVLEETPPELAGDIFRNGITICGGGALIKGIDRYFTDTLQLPSKIGEQPLLAVINGTKKFESDIFDI-LRLES-MHVKELNY----
775	GC_00000008		Spiroplasma_sp_01_contigs	405	28	67	4	0	0.83237509422584	0.901553976995592	0.865584514391653	D	D	COG1077	Actin-like ATPase involved in cell morphogenesis	--------------------MAMFN---NKKPTFISMDLGTAYTLVYISGSGIVYNEPSIVAYKIKENRIIAVGNEAYKMIGKGNKTIRIVRPMVDGVITDIRATEAQLKYIFNRLRISKQLANSIMLLATPSVITELEKNALKKIAMNLGATRVFVEEEVKMAALGGGVDIYKPFGNLVIDMGGGTTDIAVLASGDIVLSKSVKVAGNYLNDEILKYVRSQYGLEIGIKTAEMIKIEIGSLAKHGDERKMKVYGRDVVSGLPREIELTPEEVREVLKVPVSRIIDLAVQVLEETPPELAGDIFRNGITICGGGGLIKGIDHYFEETLQLPAKIGEQPLLAVINGTKKFESDIYDI-IRQEH-QKTKELDY----
776	GC_00000008		Spiroplasma_sp_02_contigs	1032	28	67	4	0	0.83237509422584	0.901553976995592	0.865584514391653	D	D	COG1077	Actin-like ATPase involved in cell morphogenesis	--------------------MALFN-NSTKKPAFVSMDLGTANTLVYVSGSGIVYNEPSIVAYRIKENRIIAVGAEAYKMIGKGNKSIRIVRPMVDGVITDIRATEAQLRYIFTKLRITKQLKHSIMLLACPSVITELEKAALKKIAMNLGASKVFVEEEVKMAALGGGVDIYKPAGNLVVDMGGGTTDIAVMASGDIVLSKSVKVAGNYLNDEVQKFIRSQYGLEIGSKTAEQIKIEIGSLSKYPDERRMKVYGRDVVSGLPREIEVTPEEIREVLKVPVSRIIDLTVQVLEETPPELAGDIFRNGITICGGGALIKGIDRYFTDTLQLPSKIGEQPLLAVINGTKKFESDIFDI-LRLES-MHVKELNY----
777	GC_00000008		Spiroplasma_sp_02_contigs	405	28	67	4	0	0.83237509422584	0.901553976995592	0.865584514391653	D	D	COG1077	Actin-like ATPase involved in cell morphogenesis	--------------------MAMFN---NKKPTFISMDLGTAYTLVYISGSGIVYNEPSIVAYKIKENRIIAVGNEAYKMIGKGNKTIRIVRPMVDGVITDIRATEAQLKYIFNRLRISKQLANSIMLLATPSVITELEKNALKKIAMNLGATRVFVEEEVKMAALGGGVDIYKPFGNLVIDMGGGTTDIAVLASGDIVLSKSVKVAGNYLNDEILKYVRSQYGLEIGIKTAEMIKIEIGSLAKHGDERKMKVYGRDVVSGLPREIELTPEEVREVLKVPVSRIIDLAVQVLEETPPELAGDIFRNGITICGGGGLIKGIDHYFEETLQLPAKIGEQPLLAVINGTKKFESDIYDI-IRQEH-QKTKELDY----
778	GC_00000009		S_citri_contigs	876	3	64	23	0	0.777983982545764	0.71957769180026	0.747641887486637					---MINLL-VE--NNNSNWDKIFSFVFDIFLFIFDVIWNTKLPMTNTSIAYFLIFFMVIKLSIYAIHGTS---T-QYNNLGSTVNNGVSQVYSSTVR----------KGINVGKNV-------YQNSNKQQVKREIKRQNVRQQAK-----FKRGVK-----------------
779	GC_00000009		S_citri_contigs	906	3	64	23	0	0.777983982545764	0.71957769180026	0.747641887486637					---MINLL-VE--NNNSNWDKIFSFVFDIFLFIFDVIWNTKLPMTNTSIAYFLIFFMVIKLSIYAIHGTS---T-QYNNLGSTVNNGVSQVYSSTVR----------KGINVGKNV-------YQNSNKQQVKREIKRQNVRQQAK-----FKRGVK-----------------
780	GC_00000009		S_citri_contigs	1056	3	64	23	0	0.777983982545764	0.71957769180026	0.747641887486637					---MINLL-VE--NNNSNWDKIFSFVFDIFLFIFDVIWNTKLPMTNTSIAYFLIFFMVIKLSIYAIHGTS---T-QYNNLGSTVNNGVSQVYSSTVR----------KGINVGKNV-------YQNSNKQQVKREIKRQNVRQQAK-----FKRGVK-----------------
781	GC_00000009		S_citri_contigs	1104	3	64	23	0	0.777983982545764	0.71957769180026	0.747641887486637					---MINLL-VE--NNNSNWDKIFSFVFDIFLFIFDVIWNTKLPMTNTSIAYFLIFFMVIKLSIYAIHGTS---T-QYNNLGSTVNNGVSQVYSSTVR----------KGINVGKNV-------YQNSNKQQVKREIKRQNVRQQAK-----FKRGVK-----------------
782	GC_00000009		S_citri_contigs	1660	3	64	23	0	0.777983982545764	0.71957769180026	0.747641887486637					---MINLL-VE--NNNSNWDKIFSFVFDIFLFIFDVIWNTKLPMTNTSIAYFLIFFMVIKLSIYAIHGTS---T-QYNNLGSTVNNGVSQVYSSTVR----------KGINVGKNV-------YQNSNKQQVKREIKRQNVRQQAK-----FKRGVK-----------------
783	GC_00000009		S_citri_contigs	1665	3	64	23	0	0.777983982545764	0.71957769180026	0.747641887486637					---MINLL-VE--NNNSNWDKIFSFVFDIFLFIFDVIWNTKLPMTNTSIAYFLIFFMVIKLSIYAIHGTS---T-QYNNLGSTVNNGVSQVYSSTVR----------KGINVGKNV-------YQNSNKQQVKREIKRQNVRQQAK-----FKRGVK-----------------
784	GC_00000009		S_citri_contigs	1894	3	64	23	0	0.777983982545764	0.71957769180026	0.747641887486637					---MINLL-VE--NNNSNWDKIFSFVFDIFLFIFDVIWNTKLPMTNTSIAYFLIFFMVIKLSIYAIHGTS---T-QYNNLGSTVNNGVSQVYSSTVR----------KGINVGKNV-------YQNSNKQQVKREIKRQNVRQQAK-----FKRGVK-----------------
785	GC_00000009		S_citri_contigs	2066	3	64	23	0	0.777983982545764	0.71957769180026	0.747641887486637					---MINLL-VE--NNNSNWDKIFSFVFDIFLFIFDVIWNTKLPMTNTSIAYFLIFFMVIKLSIYAIHGTS---T-QYNNLGSTVNNGVSQVYSSTVR----------KGINVGKNV-------YQNSNKQQVKREIKRQNVRQQAK-----FKRGVK-----------------
786	GC_00000009		S_citri_contigs	112	3	64	23	0	0.777983982545764	0.71957769180026	0.747641887486637					---MINLL-VE--NNNSNWDKIFSFVFDIFLFIFDVIWNTKLPMTNTSIAYFLIFFMVIKLSIYAIHGTS---T-QYNNLGSTVNNGVSQVYSSTVRGVSDTKQGMQKHIKERKQF-------KINRNKKQLSSLAKQAKTREQG------YRRVHK-----------------
787	GC_00000009		S_citri_contigs	292	3	64	23	0	0.777983982545764	0.71957769180026	0.747641887486637					---MINLL-VE--NNNSNWDKIFSFVFDIFLFIFDVIWNTKLPMTNTSIAYFLIFFMVIKLSIYAIHGTS---T-QYNNLGSTVNNGVSQVYSSTVRGVSDTKQGMQKHIKERKQF-------KINRNKKQLSSLAKQAKTREQG------YRRVHK-----------------
788	GC_00000009		S_citri_contigs	921	3	64	23	0	0.777983982545764	0.71957769180026	0.747641887486637					---MINLL-VE--NNNSNWDKIFSFVFDIFLFIFDVIWNTKLPMTNTSIAYFLIFFMVIKLSIYAIHGTS---T-QYNNLGSTVNNGVSQVYSSTVRGVSDTKQGMQKHIKERKQF-------KINRNKKQLSSLAKQAKTREQG------YRRVHK-----------------
789	GC_00000009		S_citri_contigs	1085	3	64	23	0	0.777983982545764	0.71957769180026	0.747641887486637					---MINLL-VE--NNNSNWDKIFSFVFDIFLFIFDVIWNTKLPMTNTSIAYFLIFFMVIKLSIYAIHGTS---T-QYNNLGSTVNNGVSQVYSSTVRGVSDTKQGMQKHIKERKQF-------KINRNKKQLSSLAKQAKTREQG------YRRVHK-----------------
790	GC_00000009		S_citri_contigs	1967	3	64	23	0	0.777983982545764	0.71957769180026	0.747641887486637					---MINLL-VE--NNNSNWDKIFSFVFDIFLFIFDVIWNTKLPMTNTSIAYFLIFFMVIKLSIYAIHGTS---T-QYNNLGSTVNNGVSQVYSSTVRGVSDTKQGMQKHIKERKQF-------KINRNKKQLSSLAKQAKTREQG------YRRVHK-----------------
791	GC_00000009		S_citri_contigs	1307	3	64	23	0	0.777983982545764	0.71957769180026	0.747641887486637					---MINLL-VE--NNNSNWDKIFSFVFDIFLFIFDVIWNTKLPMTNTSIAYFLVFFMVIKLSIYAIHGTS---T-QYNNLGSTVNNGVSQVYSPTVR----------KGINVGKNV-------YQNSNKQQVKKELKRQSIRYQAK-----NIRSTKFKGDKK-----------
792	GC_00000009		S_citri_contigs	1405	3	64	23	0	0.777983982545764	0.71957769180026	0.747641887486637					---MINLL-VE--NNNSNWDKIFSFVFDIFLFIFDVIWNTKLPMTNTSIAYFLVFFMVIKLSIYAIHGTS---T-QYNNLGSTVNNGVSQVYSLTVR----------EDIN-------------------TVKREIKRQNVRQQAK-----VKRGVK-----------------
793	GC_00000009		S_citri_contigs	1320	3	64	23	0	0.777983982545764	0.71957769180026	0.747641887486637					---MINLL-VE--NNNSNWDKIFSFVFDIFLFIFDVIWNTKLPMTNTSIAYFLIFFMVIKLSIYAIHGTS---T-QYNNLGLTVNNGVSQVYSSTVR----------EDIN-------------------TVKREIKRQNVRQQAK-----VKRGVK-----------------
794	GC_00000009		S_citri_contigs	1847	3	64	23	0	0.777983982545764	0.71957769180026	0.747641887486637					---MINLL-VE--NNNSNWDKIFSFVFDIFLFIFDVIWNTKLPMTNTSIAYFLIFFMVIKLSIYAIHGTS---T-QYNNLFSTVNNGVSQVYSSTVR----------KGINVGKNV-------YQNSNKQQVKREIKRQNVRQQAK-----VKRGVK-----------------
795	GC_00000009		S_citri_contigs	1569	3	64	23	0	0.777983982545764	0.71957769180026	0.747641887486637					---MINLL-VE--NNNSNWDKIFSFVFDIFLFIFDVIWNTKLPMTNTSIAYFLIFFMVIKLSIYAIHGTS---T-QYNNLFSTVNNGVSQVYSSTVRGVSDTKQGMQKHIKERKQF-------KINRNKKQLSSLVKQAKTREQW------YRRVHK-----------------
796	GC_00000009		S_citri_contigs	2018	3	64	23	0	0.777983982545764	0.71957769180026	0.747641887486637					---MINLL-VE--NNNSNWDKIFSFVFDIFLFIFDVIWNTKLPMTNTSIAYFF-FFMVIKLSIYAIHGTS---T-QYNNLGSTVNNGVSQVYSSTVR----------KGINV--------------------------------------------------------------
797	GC_00000009		S_citri_contigs	1952	3	64	23	0	0.777983982545764	0.71957769180026	0.747641887486637					---MINLL-VE--NNNSNWDKIFSFVFDIFLFIFDVIWNTKLPMTNTLIAYFLVFFMVIKLSIYVIHGTS---T-QYNILGSTVNNGVSQVYSSTVR----------KGINVGKNV-------YQNSNKQHVKKELKRQSIRYQAK-----NIRSTKFKGDKK-----------
798	GC_00000009		S_citri_contigs	2008	3	64	23	0	0.777983982545764	0.71957769180026	0.747641887486637					---MINLL-VE--NNNSNWDKIFSFVFDIFLFIFDVIWNTKLPMTNTLIAYFLVFFMVIKLSIYVIHGTS---T-QYNILGLTVNNGVSQVYSSTVR----------KGINVGKNV-------YQNSNKQHVKKELKRQSIRYQAK-----NIRSTKFKGDKK-----------
799	GC_00000009		S_citri_contigs	754	3	64	23	0	0.777983982545764	0.71957769180026	0.747641887486637					--MMINLL-VE--NNNSNWDKIFSFV-------FDVIWNTKLPMANTSIAYFLIFFMVIKLSIYAIHGTA---I-QYNNLGSTVNNGVSQVYSSTVR----------KGINVGKNV-------YQNSNKQQVKKELKRQSIRYQTK-----NIRITKFKGDKK-----------
800	GC_00000009		S_citri_contigs	1070	3	64	23	0	0.777983982545764	0.71957769180026	0.747641887486637					--------------------------------------------------------MVIKLSIYVIHGTS---T-QYNILGSTVNNGVSQVYSSTVR----------KGINVGKNV-------YQNSNKQQVKKELKRQNIRYQAK-----NIRSIKFKEDKK-----------
801	GC_00000009		S_kunkelii_contigs	1020	3	64	23	0	0.777983982545764	0.71957769180026	0.747641887486637					---MINLL-VE--NNNSNWDKIFSFVFDIFLFIFDVIWNTKLPMTNTSIAYFLIFFMVIKLSIYAIHGTS---T-QYNNLGSTVNNGVSQVYSSTVR----------KGINVGKNV-------YQNSNKQQVKREIKRQNIRQQAK-----IKRGVK-----------------
802	GC_00000009		S_kunkelii_contigs	1424	3	64	23	0	0.777983982545764	0.71957769180026	0.747641887486637					---MINLL-VE--NNNSNWDKIFSFVFDIFLFIFDVIWNTKLPMTNTSIAYFLIFFMVIKLSIYAIHGTS---T-QYNNLGSTVNNGVSQVYSSTVR----------KGINVGKNV-------YQNSNKQQVKREIKRQNIRQQAK-----IKRGVK-----------------
803	GC_00000009		S_kunkelii_contigs	1703	3	64	23	0	0.777983982545764	0.71957769180026	0.747641887486637					---MINLL-VE--NNNSNWDKIFSFVFDIFLFIFDVIWNTKLPMTNTSIAYFLIFFMVIKLSIYAIHGTS---T-QYNNLGSTVNNGVSQVYSSTVR----------KGIGIGKKV-------YHNSNKQQVKREIKRQNIRQQAK-----IKRGVK-----------------
804	GC_00000009		S_kunkelii_contigs	501	3	64	23	0	0.777983982545764	0.71957769180026	0.747641887486637					---MINLL-VE--NNNSNWDKIFSFVFDIFLFIFDVIWNTKLPMTNTSIAYFLIFFMVIKLSIYAIHGTS---T-QYNNLGSTVNNGVSQVYSSTVR----------KGIGIGKKV-------YHNSNKQQVKREIKRQNIRQQVK-----IKRGVK-----------------
805	GC_00000009		S_kunkelii_contigs	580	3	64	23	0	0.777983982545764	0.71957769180026	0.747641887486637					---MINLL-VE--NNNSNWDKIFSFVFDIFLFIFDVIWNTKLPMTNTSIAYFLIFFMVIKLSIYAIHGTS---T-QYNNLGSTVNNGVSQIYSSTVR----------KGINVGKNV-------YQNSNKQQVKREIKRQNIRQQAK-----IKRGVK-----------------
806	GC_00000009		S_kunkelii_contigs	1153	3	64	23	0	0.777983982545764	0.71957769180026	0.747641887486637					---MINLL-VE--NNNSNWDKIFSFVFDIFLFIFDVIWNTKLPMTNTSIAYFLIFFMVIKLSIYAIHGTS---T-QYNNLGSTVNNGVSQIYSSTVR----------KGINVGKNV-------YQNSNKQQVKREIKRQNIRQQAK-----IKRGVK-----------------
807	GC_00000009		S_kunkelii_contigs	473	3	64	23	0	0.777983982545764	0.71957769180026	0.747641887486637					---MINLL-VE--NNNSNWDKIFSFVFDIFLFIFDVIWNTKLPMTNTSIAYFLIFFMVIKLSIYAIHDTS---T-QYNNLGSTVNNGVSQVYSSTVR----------KGINVGKNV-------YQNSNKQQVKREIKRQNIRQQAK-----IKRGVK-----------------
808	GC_00000009		S_kunkelii_contigs	1562	3	64	23	0	0.777983982545764	0.71957769180026	0.747641887486637					---MINLL-VE--NNNSNWDKIFSFVFDIFLFIFDVIWNTKLPMTNTSIAYFLIFFMVIKLSIYAIHGTS---T-QYNNLGLTVNSGVSQVY-------------------------------YQ--------------------------YYSLV------------------
809	GC_00000009		S_kunkelii_contigs	174	3	64	23	0	0.777983982545764	0.71957769180026	0.747641887486637					---MINLL-VE--NNNSNWDKIFSFVFYIFLFIFDVIWNTKLPMTNTSITYFLIFFMVIKLSIYEIHGTS---T-QYNNLGSTVNNGVSQVYSSTVR----------KGIGIGKKV-------YHNSNKQQVKREIKRQNIRQQAK-----NIRSTKFKGVYTIKINEK-----
810	GC_00000009		S_kunkelii_contigs	422	3	64	23	0	0.777983982545764	0.71957769180026	0.747641887486637					---MVNLL-VE--NNNSNWDKIFSFVFDIFLFIFDVIWNTKLPMTNTSIAYFLIFFMVIKLSIYAIHGTS---T-QYNNLGSTVQMGVSNIYSATARGVSDTKQGMQKHIKERKQF-------KINRNKKQLSSLAKQAKTREQG------YRRVYK-----------------
811	GC_00000009		S_kunkelii_contigs	828	3	64	23	0	0.777983982545764	0.71957769180026	0.747641887486637					---MINLL-VE--NNNSNWDKIFSFVFDIFLFIFDVIWNTKLPMTNTSIAYFLIFFMVIKLSIYAIHGTS---T-QYNNLGSTVQMGVSNIYSATARGVFDTKQGMRKHIKERKQF-------KINRNKKQLSSLAKQAKTREQG------YRRMHK-----------------
812	GC_00000009		S_kunkelii_contigs	1285	3	64	23	0	0.777983982545764	0.71957769180026	0.747641887486637					---MINLL-VE--NNNSNWDKIFSFVFDIFLFIFDVIWNTKLPMTNTSIAYFLIFFMVIKLSIYAIHGTS---T-QYNNLGSTVQMGVSNIYSATARGVFDTKQGMRKHIKERKQF-------KINRNKKQLSSLAKQAKTREQG------YRRMHK-----------------
813	GC_00000009		S_kunkelii_contigs	1191	3	64	23	0	0.777983982545764	0.71957769180026	0.747641887486637					---MINLL-VE--NNNSNWDKIFSFVFDIFLFIFDVVWNTKLPMTNTSISYFLIFFMVIKLSIYAIHGTS---T-QYNNLGSTVQTGVSNIYSATVRGVFDTKQGMRKHIKERKQF-------KINRNKKQLSSLAKQAKTREQGCLYFFFFTRFSQPFWKYFYHKNKILLTFF
814	GC_00000009		S_kunkelii_contigs	1630	3	64	23	0	0.777983982545764	0.71957769180026	0.747641887486637					---MINLL-DE--NNNSNWDKIFSIVFDIFLFIFDVIWNTKLPMTNTSIAYFLIFFMVIKLSIYAIHGTS---T-QYNNLGLTVNSGVSQIYYSTVR--------------------------GVSDTKQNMQKHNKNRK----------------------------------
815	GC_00000009		S_kunkelii_contigs	1489	3	64	23	0	0.777983982545764	0.71957769180026	0.747641887486637					---MINLL-VE--NNNSNWDKIFSFVFDIFLFIFDVVWNTKLPMTNTSIAYFLVFFMVIKLSIYAIHGTS---T-QYNNLG---------------------------------------------------------------------------------------------
816	GC_00000009		S_kunkelii_contigs	854	3	64	23	0	0.777983982545764	0.71957769180026	0.747641887486637					---MINLL-VE--NNNSNWDKIFSFVFDIFLFIFDLIWNTKLPMTNTSIAYFLIFFMVIKLSIYAIHGTS---T-QYNNLGSTVNNGV--------------------------------------------------------------------------------------
817	GC_00000009		S_kunkelii_contigs	880	3	64	23	0	0.777983982545764	0.71957769180026	0.747641887486637					-------------------------------------------MTNTSIAYFLIFFMVIKLSIYAIHGTS---T-QYNNLGSTVNNGVLQAYSSTVR----------KDIGIGKKV-------YHNSNKQQVKREIKRQNIRQQAK-----IKRGVK-----------------
818	GC_00000009		S_kunkelii_contigs	655	3	64	23	0	0.777983982545764	0.71957769180026	0.747641887486637					-------------------------------------------MTNTSIAYFLIFFMVIKLSIYAIHGTS---T-QYNNLGSTVNNGVSQVYSSTVR----------KGIGIGKKV-------YHNSNKQQVKREIKRQNIRQQVK-----IKRGVK-----------------
819	GC_00000009		S_phoeniceum_contigs	344	3	64	23	0	0.777983982545764	0.71957769180026	0.747641887486637					---MINLL-VE--NNNSNWDKIFSFVFDIFLFIFDVIWNTKLPMTNTSIAYFLIFFMVIKLSIYAIHGTS---T-QYNNLGSTVNNGVSQVYSSTVR----------KGINVGKNV-------YQNSNKQQVKREIKRQNVRQQAK-----FKRGVK-----------------
820	GC_00000009		S_phoeniceum_contigs	649	3	64	23	0	0.777983982545764	0.71957769180026	0.747641887486637					---MINLL-VE--NNNSNWDKIFSFVFDIFLFIFDVIWNTKLPMTNTSIAYFLIFFMVIKLSIYAIHGTS---T-QYNNLGSTVNNGVSQVYSSTVR----------KGINFGKNV-------YQNSNKQQVKKELKRQSIRYQAK-----NIRSTKFKGDKK-----------
821	GC_00000009		S_phoeniceum_contigs	852	3	64	23	0	0.777983982545764	0.71957769180026	0.747641887486637					---MINLL-VE--NNNSNWDKIFSFVFDIFLFIFDVIWNTKLPMTNTSIAYFLVFFMVIKLSIYAIHGTS---T-QYNNLGSTVNNGVSQVYSSTVR----------KGINVGKNV-------YQNSNKQQVKKELKRQSIRYQAK-----NIRSTKFKGDKK-----------
822	GC_00000009		S_phoeniceum_contigs	391	3	64	23	0	0.777983982545764	0.71957769180026	0.747641887486637					---MINLL-VE--NNNSNWDKIFSFVFDIFLFIFDVIWNTKLPMTNTSIAYFLVFFMVIKLSIYAIHGTS---T-QYNNLGSTVNNGVSQVYSSTVR----------KGINVGKNV-------YQNSNKQQVKKNLNDKVLDIKQKILEVLNLKEIKSND--------------
823	GC_00000009		S_phoeniceum_contigs	142	3	64	23	0	0.777983982545764	0.71957769180026	0.747641887486637					MVKMINLL-VE--NNNSNWDKIFSFVFDIFLFIFDVIWNTKLPMTNTSIAYFLVFFMVIKLSIYAIHGTS---T-QYNNLGSTVNNGVSQVYSSTVR----------KGINVGKNV-------YQNSNKQQVKKELKRQSIRYQAK-----NIRSTKFKGDKK-----------
824	GC_00000009		S_phoeniceum_contigs	1536	3	64	23	0	0.777983982545764	0.71957769180026	0.747641887486637					---MINLL-VE--NNNSNWDKIFSFVFDIFLFIFDVIWNTKLPMTNTSIAYFLIFFMVIKLSIYAIHGTS---A-QYNNLGSTVNNGVSQVYSSTVR----------KGINVGKNV-------YQNSNKQQVKREIKRQNVRQQAK-----FKRGVK-----------------
825	GC_00000009		S_phoeniceum_contigs	1879	3	64	23	0	0.777983982545764	0.71957769180026	0.747641887486637					---MINLL-VE--NNNSNWDKIFSFVFDIFLFIFDVIWNTKLPMTNTSIAYFLIFFMVIKLSIYAIHGTS---A-QYNNLGSTVNNGVSQVYSSTVR----------KGINVGKNV-------YQNSNKQQVKREIKRQNVRQQAK-----FKRGVK-----------------
826	GC_00000009		S_phoeniceum_contigs	1683	3	64	23	0	0.777983982545764	0.71957769180026	0.747641887486637					---MINLL-VE--NNNSNWDKIFSFVFDIFLFIFDVIWNTKLPMTNTSIAYFLVFFMVIKLSIYAIHGTS---T-QYNNLGSIVNNGVSQVYSSTVR----------KGINIGKNV-------CQNSNKQQVKKELKRQNIRQQAK-----NIRSTKFKGDKK-----------
827	GC_00000009		S_phoeniceum_contigs	1431	3	64	23	0	0.777983982545764	0.71957769180026	0.747641887486637					---MINLL-VE--NNNSNWDKIFSFVFDIFLFIFDVIWNTKLPMTNTSIAYFLIFFMVIKLSIYAIHGTS---T-QYNNLFSTVNNGVSQVYSSTVRGVSDTKQGMQKHIKERKHF-------KINRNKKQLSSLAKQAKTREQG------YRRVHK-----------------
828	GC_00000009		S_phoeniceum_contigs	1838	3	64	23	0	0.777983982545764	0.71957769180026	0.747641887486637					MVKIINLL-VE--NNNSNWDKIFSFVFDIFLFIFDVIWNTKLPMTNTSIAYFLVFFMVIKLSIYAIYGTS---T-QYNNLGSTVNNGVSQVYSSTVR----------KGINVGKNV-------YQNSNKQQVKKELKRQSIRYQAK-----NIRSTKFKGDKK-----------
829	GC_00000009		S_phoeniceum_contigs	305	3	64	23	0	0.777983982545764	0.71957769180026	0.747641887486637					---MINLL-VE-NNNNSNWDKIFSFVFDIFLFIFDVIWNTKLPMTNTSIAYFLIFFMVIKLSIYAIHGTS---T-QYNNLGSTVNNGVSQVYSSTVR----------KGINVGKNV-------YQNSNM---------------------------------------------
830	GC_00000009		S_phoeniceum_contigs	2094	3	64	23	0	0.777983982545764	0.71957769180026	0.747641887486637					---MINLLVVE--NNNSNWDKIFSFVFDIFLFIFDVIWNTKLPMTNTSIAYFLIFFMVIKLSIYAIHGTS---T-QYNNLGSTVNNGVSQVYSSTVR----------KGINVGKNV-------YQNSNKQQVKKELKRQSIRYQAK-----NIRSTKFKGDKK-----------
831	GC_00000009		S_phoeniceum_contigs	999	3	64	23	0	0.777983982545764	0.71957769180026	0.747641887486637					---MINLLVVE--NNNSNWDKIFSFVFDIFLFIFDVIWNTKFPMTNTSIAYFLVFFMVIKLSIYAIHGTS---T-QYNNLGSTVNNGVSQVYSSTVRGVSDIKQGMQKHIKERKQFKINSNKIKINSNKQQLSSLAKQAKIREQG------FKRVHTTRRIKK-----------
832	GC_00000009		S_phoeniceum_contigs	508	3	64	23	0	0.777983982545764	0.71957769180026	0.747641887486637					---MINLL-VENNNNNSNWDKIFSFVFDIFLFIFDVIWNTKLPMTNTSIAYFLIFFMVIKLSIYAIHGTS---T-QYNNLGSTVNNGVSQVYSSTVR----------KGINFGKNV-------YQNSNKQQVKREIKRQNVRQQAK-----VKRGVK-----------------
833	GC_00000009		S_phoeniceum_contigs	1993	3	64	23	0	0.777983982545764	0.71957769180026	0.747641887486637					---MINLL-VE--NNNSNWDKIFNFAFDIFLFIFDVIWNTKLPMTNTSIAYFLIFFMVIKLSIYAIHVTR---T-QYNELGSTVNSGVSQIYSSTVR---------------GWFW-------Y--------------------------------------------------
834	GC_00000009		S_phoeniceum_contigs	1210	3	64	23	0	0.777983982545764	0.71957769180026	0.747641887486637					---MINLL-VE--NNNSNWNKIFSFVFDIFLFIFDVIWNTKLSMSNTSIAYFLVFFMFIKLSIYAIHGTS---T-QYNNLGSTVNNGVSQVYSSTVR----------KVINVGKNV-------YQNSNKQQVKKELKRQSIRYQAK-----NIRSTKFKVDKK-----------
835	GC_00000009		S_phoeniceum_contigs	2337	3	64	23	0	0.777983982545764	0.71957769180026	0.747641887486637					---MINLL-VE--NNNSNWDKIFSFVFDIFLFIFDVIWNTKLPITNTSIAYFLVFFMVIKLSIYAIHGTS---T-QYNNLGSIVNNGVSQVYSSTVR----------KGINIGKNV-------YQNSNKQQVKKELKRQNIRQQAK-----NIRSTKFKGDKK-----------
836	GC_00000009		S_phoeniceum_contigs	362	3	64	23	0	0.777983982545764	0.71957769180026	0.747641887486637					---MINLL-VE--NNNSNWDKIFSFFFDIFLFIFDVIWNTKLPMTNTSIAYFLIFFMVIKLSIYAIHGILPLWT-FFSSWGL-----VPSIYK---------------------------------------------------------------------------------
837	GC_00000009		S_phoeniceum_contigs	419	3	64	23	0	0.777983982545764	0.71957769180026	0.747641887486637					-------------------------------------------MTNTSIAYFLIFFMVIKLSIYAIHGTS---T-QYNNLGSTVNNGVSQVYSSTVR----------KGINVGKNV-------YQNSNKQQIKKELKRQSIRYQAK-----VKRGVK-----------------
838	GC_00000009		S_phoeniceum_contigs	688	3	64	23	0	0.777983982545764	0.71957769180026	0.747641887486637					-------------------------------------------MTNTSIAYFLIFFMVIKLSIYAIHGTS---T-QYNNLGSTVNIMVFHKYIRQLY---------EKVLMLVKMF-------IKIVISSKLKKELKRQSIRYQAK-----NIKSTKFKGDKK-----------
839	GC_00000009		S_phoeniceum_contigs	2126	3	64	23	0	0.777983982545764	0.71957769180026	0.747641887486637					--------------------------------------------------------MVIKLSIYAINGTS---T-QYNNLGSTVNNGVSQIFSSTVRGVSDTKQGMQKHIKESKQF-------KINRNKKQLSSLAKQAKTREQG------YRRVHK-----------------
840	GC_00000009		S_phoeniceum_contigs	130	3	64	23	0	0.777983982545764	0.71957769180026	0.747641887486637					---MINLL-VE--NNNSNWDKIFSFVFDIFLFIFDVIWNTKLPMTNTSIAYFLIFFMVIKLYIYAIHGTS---KLNYVKWSATYNS----------------------------------------------------------------------------------------
841	GC_00000009		S_phoeniceum_contigs	455	3	64	23	0	0.777983982545764	0.71957769180026	0.747641887486637					--------------------------------------------------------MFIKLSIYAIHGTS---T-QYNNLGSTVNNGVSQVYSSTVR----------KGINVGKNV-------YQNSNKQQVKREIKRQNVRQQAK-----VKRGVK-----------------
842	GC_00000010		S_citri_contigs	890	3	64	29	0	0.511457720948462	0.613969285810077	0.558044777256975	X	X	COG2801	Transposase InsO and inactivated derivatives	--------------------------------------------MCNDYYV---NSGNFLLKDLIKKYFKNKFSTFYYYWANKILIAF------------------------------CDLYFEYCNKHAGGFLSLFYNLKKGIHGEKLKNKAPKNLKTFFRWLKKDERWLKIKNKIKEIKKQHPRYEVKEIG-LLQMDAKYFVPSKFPVDKKYYVYDFIDEKTRLALGYVYDKLNIDNAIAAVKKAISDFKNIFGVK---ITRIRTDNGSEFINNYRNNQKNTVKETNFTQFLTDKNIFHQTKPVRSPQSNGKIERFHQNYTK----LFVFEEKILNAVSLQNKLNDYYYFYNFERVHKSLNFQTPFNFLNSLSLIK
843	GC_00000010		S_citri_contigs	2033	3	64	29	0	0.511457720948462	0.613969285810077	0.558044777256975	X	X	COG2801	Transposase InsO and inactivated derivatives	--------------------------------------------MCNDYYV---NSGNFLLKDLIKKYFKNKFSTFYYYWANKILIAF------------------------------CDLYFEYCNKHAGGFLSLFYNLKKGIHGEKLKNKAPKNLKTFFRWLKKDERWLKIKNKIKEIKKQHPRYEVKEIG-LLQMDAKYFVPSKFPVDKKYYVYDFIDEKTRLALGYVYDKLNIDNAIAAVKKAISDFKNIFGVK---ITRIRTDNGSEFINNYRNNQKNTVKETNFTQFLTDKNIFHQTKPVRSPQSNGKIERFHQNYTK----LFVFEEKILNAVSLQNKLNDYYYFYNFERVHKSLNFQTPFNFLNSLSLIK
844	GC_00000010		S_citri_contigs	2052	3	64	29	0	0.511457720948462	0.613969285810077	0.558044777256975	X	X	COG2801	Transposase InsO and inactivated derivatives	--------------------------------------------MCNDYYV---NSGNFLLKDLIKKYFKNKFSTFYYYWANKILIAF------------------------------CDLYFEYCNKHAGGFLSLFYNLKKGIHGEKLKNKAPKNLKTFFRWLKKDERWLKIKNKIKEIKKQHPRYEVKEIG-LLQMDAKYFVPSKFPVDKKYYVYDFIDEKTRLALGYVYDKLNIDNAIAAVKKAISDFKNIFGVK---ITRIRTDNGSEFINNYRNNQKNTVKETNFTQFLTDKNIFHQTKPVRSPQSNGKIERFHQNYTK----LFVFEEKILNAVSLQNKLNDYYYFYNFERVHKSLNFQTPFNFLNSLSLIK
845	GC_00000010		S_citri_contigs	1100	3	64	29	0	0.511457720948462	0.613969285810077	0.558044777256975	X	X	COG2801	Transposase InsO and inactivated derivatives	MKYIINNFNLFDLQAKLKNFLS-KNYKNKYY-KRIKQKIFSYINLCNDYY-----NGNFLLKDLIKKYFKNKFSTF-YYWANKILIAYKNNDFAELLLKSTIPNNINYQYSDDIRKIICDLYFEYCNKHAGGVLSLFYNLKKGIHGEELKNKAPKNLKTFFRWLKKDERWLKIKNKIKEIKKQHPRYEVKEMG-LLQMDAKYFVPSKFPVDKKYYVYDFIDEKTRLALGYVYDKLSTDNAIAAVKKAISDFKNIFGII---ITRIRTDNGSEFINNYRNNQKISVKKTNFTQFLTDKDILHQTTPVRSPQSNGKIERFHQNYTK----LFVFEEKILNAVSLQNKLND-YYFYNFERVHKSLNFQTPFNFLNSLSLIK
846	GC_00000010		S_citri_contigs	1383	3	64	29	0	0.511457720948462	0.613969285810077	0.558044777256975					MKYIINNFNLFDLQAKLKNFLS-KNYKNKYY-KRIKQKIFSYINLCNDYYV---NSGKCLLKDLIKKYFKNKFSTF-YYWANKILIAYKNNDFDELLLKSTLPHNINYQYSDSIRKIICDLYFEYCNKHAVAVLSLFYNLKKGIHGEELKNKAPKNLKTFFRWLKKDERWLKIKNKIKEIKKQHPRYGVKEIG-LLQMGAKYFVPSKFPVDKKYYVYDFIDEKTRLALGYVYDKLSIDNAIAAVKKVISDFKNIFGVK---ITRIRTDNGSEFINNYRNNQK----------------------------------------------KILLKKLIL------------------------LNF--------------
847	GC_00000010		S_citri_contigs	1409	3	64	29	0	0.511457720948462	0.613969285810077	0.558044777256975					MKYIINNFNLFDLQAKLKNFLS-KNYKNKYY-KRIKQKIFSYINLCNDYY-----NGNFLLKDLIKKYFKNKFSTF-YYWANKILIAYKNNDFAELLLKSTIPNNINYQYSDDIRKIICDLYFEYCNKHAGGVLSLFYNLKKGIHGEELKNKAPKNLKTFFRWLKKDERWLKIKNKIKEIKKQHPRYEVKEIN--------------------------------------------------------------------------------------------------RFVTDGR--------------------------------------------------------------------------------
848	GC_00000010		S_citri_contigs	1411	3	64	29	0	0.511457720948462	0.613969285810077	0.558044777256975	X	X	COG2801	Transposase InsO and inactivated derivatives	------------------MFMI----------------------------------------------------------------------------------------------------------------------------------------------------------------------------------------------------LLMKKTRLALGYVYDKLSTDNAIDAVKKAISDFKNIFGII---ITRIRTDNGSEFINNYRNNQKISVKKTNFTQFLTDKNILHQTTPVRSPQSNGKIERFHQNYTK----LFVFEEKILNAVRLQNKLNDYYYFYNFERVHKSLNFQTPFNFLNSLSLIK
849	GC_00000010		S_citri_contigs	1358	3	64	29	0	0.511457720948462	0.613969285810077	0.558044777256975					---------------------------------------------------------------------------------------------------------------------------------------MFYNLKKGIHGEELKNKAPKNLKTFFRWLKKDERWLKIKNKIKEIKKQHPRYEVKEIG-LLQMDAKYFVPSKFPVDKKYYVYDFIDEKTKLALGYVYDKLSINNAIAAIKKAISDFKIYLVLK------------------------------------------------------------------------------------------------------------------------
850	GC_00000010		S_citri_contigs	1945	3	64	29	0	0.511457720948462	0.613969285810077	0.558044777256975					------------------------------------------------------------------------------------------------------------------------------------------------------------MKTFFRWLKKDERWLKIKNKIKEIKKQHPRYEVKEIG-LLQMDAKYFVPSKFPVDKKYYVYDFIDEKTRLALGYVYDKLSIDNAIAAVKKAISDFKNIFGVK---ITWIRTDNGSEFINNYRNNQK----------------------------------------------KILLKKLIL---------------LNFKR---------------------
851	GC_00000010		S_citri_contigs	1946	3	64	29	0	0.511457720948462	0.613969285810077	0.558044777256975					MKYIINNFNLFDLQAKLKNFLS-KNYKNKYY-KRIKQKIS--------------------------------------------------------------------------------------------------------------------------------------------------------------------------------------------------------------------------------------------------------------------------------------------------------------------------------------------------
852	GC_00000010		S_citri_contigs	1410	3	64	29	0	0.511457720948462	0.613969285810077	0.558044777256975					-----------------------------------------------------------------------------------------------------------------------------------------------------------------------------------------------------MDAKYFVPSKFPVDKKYYVYDFIDEKNKISIRIC-------------------------------------------------------------------------------------------------LW------------------------------------------------
853	GC_00000010		S_citri_contigs	779	3	64	29	0	0.511457720948462	0.613969285810077	0.558044777256975					MQ---------------------------------------------------------------------------SFWANKILIAYKNNDFDELLLKSTLPHNINYQYSNHICKNICDLYFEYCNKCAGGVLSLFYNLKKGIHGEELKNKAPKNLKTFFRWLKKDERWLKIKNKIKEIKKQHLRYEVKEIG-LLQMGAKYFVPSKFPVDKKYYVYDFIDEKTRLALGYVYDKLSIDNAIAAVKKSN----------------------------------------------------------------------------------------------------------------------------------
854	GC_00000010		S_kunkelii_contigs	426	3	64	29	0	0.511457720948462	0.613969285810077	0.558044777256975	X	X	COG2801	Transposase InsO and inactivated derivatives	MKYIINNFNLFDLQAKLKNFLS-KNYKNKYY-KKIKQKIFSYINLCNDYYI---NNDKFLLKDLIKKYFKNKFSTF-YYWANKILIAYKNNDFDKLLLKSTIPNNINYQYSKDVRQNICDLYFEYCDKCAGGVLSLFYNLKKGIHGEELKNKAPKNLKTFFRWLKKDERWLKIKNKIKEIKKQHPRYEVKEIG-LLQMDAKYFVPSKFPVDKKYYVYDFIDEKTRLALGYVYDKLSIDNAIDSVKKAISDFKNIFGVK---ITRIRTDNGSEFINNYRNNQKNTVKETNFTQFLKDKNIFHQTTPVRSPQSNGKIERFHQNYTK----LFVFEEKILNVVSLQNKLNDYYYFYNFERVHKSLNFQTPFNFLN--SLIK
855	GC_00000010		S_kunkelii_contigs	504	3	64	29	0	0.511457720948462	0.613969285810077	0.558044777256975	X	X	COG2801	Transposase InsO and inactivated derivatives	MKYIINNFNLFDLQAKLKNFLS-KNYKNKYY-KKIKQKIFSYINLCNNYYI---NNDKFLLKDLIKKYFKNKFSTF-YYWANRILIAYKNNDFDKLLLKSTIPNNINYQYSKDVRQNICDLYFEYCNKCAGGVLSLFYNLKKGIHGEELKNKAPKNLKTFFRWLKKDERWLKIKNKIKEIKKQHPRYEVKEIG-LLQMDAKYFVPSKFPVDKKYYVYDFIDEKTRLALGYVYDKLSIDNAIDYVKKAISDFKNIFGVK---ITRIRTDNGSEFINNYRNNQKNNVKETNFTQFLTDKNIFHQTTPVRSPQSNGKIERFHQNYTK----LFVFEEKILNVVSLQNKLNDYYYFYNFERVHKSLNFQTPFNFLN--SLIK
856	GC_00000010		S_kunkelii_contigs	1708	3	64	29	0	0.511457720948462	0.613969285810077	0.558044777256975	X	X	COG2801	Transposase InsO and inactivated derivatives	MKYIINNFNLFDLQAKLKNFLS-KNYKNKYY-KKIKQKIFSYINLCNDYYI---NNDKFLLKDLIKKYFKNKFSTF-YYWANRILIAYKNNDFNKLLLKSTIPNNINYQYSKDVRQNICDLYFEYCNKCAGGVLSLFYNLKKGIHGEELKNKAPKNLKTFFRWLKKDERWLKIKNKIKEIKKQHPRYEVKEIG-LLQMDAKYFVPSKFPVDKKYYVYDFIDEKTRLALRYVYDKLSIDNAIDSVKKAISDFKNIFGVK---ITRIRTDNGSEFINNYRNNQKNNVKETNFTQFLTDKNIFHQTTPVRSPQSNGKIERFHQNYTK----LFVFEEKILNVVSLQNKLNDYYYFYNFERVHKSLNFQTPFNFLN--SLIK
857	GC_00000010		S_kunkelii_contigs	824	3	64	29	0	0.511457720948462	0.613969285810077	0.558044777256975	X	X	COG2801	Transposase InsO and inactivated derivatives	MKYIINNFNLFDLQAKFKNFLS-KNYKNKYY-KKIKQKIFSYINLCNDYYI---NNDKFLLKDLIKKYFKNKFSTF-YYWANRILIAYKNNDFNKLLLKSTIPNNINYQYSKDVRQNICNLYFEYCNKCAGGVLSLFYNLKKGIHGEELKNKAPKNLKTFFRWLKKDERWLKIKNKIKEIKKQHPRYEVKEIG-LLQMDAKYFVPSKFPVDKKYYVYDFIDEKTRLALGYVYDKLSIDNAIDSVKKAISDFKNIFGVK---ITRIRTDNGSEFINNYRNNQKNNVKETNFTQFLKDKNIFHQTTPVRSPQSNGKIQRFHQNYTK----LFVFEEKILNVVSLQNKLNDYYYFYNFERIHKSLNFQTPFNFLN--SLIK
858	GC_00000010		S_kunkelii_contigs	1015	3	64	29	0	0.511457720948462	0.613969285810077	0.558044777256975	X	X	COG2801	Transposase InsO and inactivated derivatives	MKYIINNFNLFDLQAKLKNFLS-KNYKNKYY-KKIKQKIFSYINLCNDYYI---NNDKFLLKDLIKKYFKNKFSTF-YYWANRILIAYKNNDFNKLLLKSTIPNNINYQYSKDVRQNICNLYFEYCNKCAGGVLSLFYNLKKGIHGEELKNKAPKNLKTFFRWLKKDERWLKIKNKIKEIKKQHPRYEVKEIG-LLQMDAKYFVPSKFPVNKKYYVYDFIDEKTRLALGYVYNKLSIDNAIDSVKKAISDFKNIFGVK---ITRIRTDNGSEFINNYRNNQKNNVKETNFTQFLKDKNIFHQTTPVRSPQSNGKIERFYQNYNK----LFVFEEKILNVVSLQNKLNDYYYFYNFERVHKSLNFQTPFNFLN--SLIK
859	GC_00000010		S_kunkelii_contigs	610	3	64	29	0	0.511457720948462	0.613969285810077	0.558044777256975	X	X	COG2801	Transposase InsO and inactivated derivatives	MKYIINNFNLFDLQAKLKNFLS-KNYKNKYY-KKIKQKIFSYINLCNDYYI---NNDKFLLKDLIKKYFKNKFSTF-YYWANRILIAYKNNDFDKLLLKSTIPNNINYQYSNDVRQNICDLYFEYCNKCAGGVLSLFYNLKKGINGEELKNKAPKNLKTFFRWLKKDERWLKIKNKIKEIKKQYPRYEVKEIG-LLQMDAKYFVPSKFPVDKKYYVYDFIDEKTRLALGYVYDKISINNAIDSVKKAISDFKNIFGVK---ITRIRTDNGSEFINNYRNNQKNNVKETNFTQFLTDKNIFHQTTPVRSPQSNGKIERFHQNYTK----LFVFEEKILNVVSLQNKLNDYYYFYNFERVHKSLNFQTPFNFLN--SLIK
860	GC_00000010		S_kunkelii_contigs	534	3	64	29	0	0.511457720948462	0.613969285810077	0.558044777256975	X	X	COG2801	Transposase InsO and inactivated derivatives	MKHLKT-----------------------------------------------------------------------HYWKKYVVYHRHFKDY---------------------------------------------------------NKITKIIKTFFRWLKKYERWLKIKNKIKEIKKQHPRHEVKEIG-LLQMDAKYFVPSKFPVDKKYYVYDFIDEKTRLALGYVYDKLSIDNAIAAVKKAISDFKNILYVK---ITRIRTDNGSEFINNYRNNQKNNVKETNFTQFLTDKNIFHQTTPVRSPQSNGKIERFNQNYTK----LFVFEEKILNAVSLQNKLNDYYYFYNFERVHKSLNFQTPFNFLN--SLIK
861	GC_00000010		S_kunkelii_contigs	157	3	64	29	0	0.511457720948462	0.613969285810077	0.558044777256975					MKYIINNFNLFDLQAKLKNFLS-KNYKNKYY-KKIKQKIFSYINLCNDYYI---NNDKFLLKDLIKKYFKNKFSTF-YYWANRILIAYKNNDFNKLLLKSAITNNINYQYSNDVRQNICDLYFEYCNKCAGGVLSLFYNLKKRIHGEELKNKAPKNLKTFFRWLKKDERWSKIKNKIKEIKKQHLRYEVKEIG-LLQMDDKYFVPSKFPVDKKYYVYDFINEKTRLALGYVYDKLSIDNAIDSVKKAISDFKIYLVLK------------------------------------------------------------------------------------------------------------------------
862	GC_00000010		S_kunkelii_contigs	1157	3	64	29	0	0.511457720948462	0.613969285810077	0.558044777256975					MKYIINNFNLFDLQAKFKNFLS-KNYKNKYY-KKIKQKIFSYINLCNDYYINYINNDKFLLKDLIKKYFKNKFSTF-YYWANRILIAYKNNDFNKLLLKSTIPNNINYQYSKDVRQNICNLYFEYCNKCAGGVLSLFYNLKKGIHGEELKNKAPKNLKTFFRWLKKDERWLKIKNKIKEIKKQHPRYEVKEIG-LLQMDAKYFVPSKFSVDKKYYVYDFIDEKKD---------------------------------------------------------------------------------------------------------------------------------------------------------
863	GC_00000010		S_kunkelii_contigs	574	3	64	29	0	0.511457720948462	0.613969285810077	0.558044777256975	X	X	COG2801	Transposase InsO and inactivated derivatives	-----------------------------------------------------------------------------------------------------------------------------------------------------------------------------------------------------MDAKYFVPSKFPVDKKYYVYDFIDEKTRLALGYVYDKLSIDNAIDSVKKAISDFKNIFGVK---ITRIRTDNGSEFINNYRNNQKNNVKETNFTQFLTDKNIFHQTTPVRSPQSNGKIERFHQNYTK----LFVFEEKILNVVSLQNKLNDYYYFYNFERVHKSLNFQTPFNFLN--SLIK
864	GC_00000010		S_kunkelii_contigs	575	3	64	29	0	0.511457720948462	0.613969285810077	0.558044777256975					MKYIINNFNLFDLQAKLKNFLS-KNYKNKYY-KKIKQKIFSYINLCNDYYI---NNDKFLLKDLIKKYFKNKFSTF-YYLANRILIAYKNNDFNKLLLKSTIPNNINYQYSKEVRQNICNLYFEYCNKCAGGVLSLFYNLKKGIHGEELKNKAPKNLKTFFRWLKKYERWLKIKNKIK--------------------------------------------------------------------------------------------------------------------------------------------------------------------------------------------------------
865	GC_00000010		S_kunkelii_contigs	1429	3	64	29	0	0.511457720948462	0.613969285810077	0.558044777256975					MKYIINNFNLFDLQAKLKNFLS-KNYKNKYY-KKIKQKIFSYINLCNDYYI---NNDKFLLKDLIKKYFKNKFSTF-YYWANRILIAYKNNDFNKLLLKSTIPNNINYQYSKDVRQNICNLYFEYCNKCAGGVLSLFYNLKK---------------------------------------------------------------------------EFMEKN-----------------------------------------------------------------------------------------------------------------------------------------------------------
866	GC_00000010		S_kunkelii_contigs	1309	3	64	29	0	0.511457720948462	0.613969285810077	0.558044777256975					--------------------------------------------MFNDYYI---NNDKFLLKDLIKKYFKNKFSTF-YYWANRILIAYKNNDFDKFLLKSTIPNNINYQYSNDVRQIICDLYFEYCNKCAGGVLSLFYNLKKGIHGEELKNKAPKNLKTFFRRLKKDERWLKIKNKIKEIKKQHPRYEVKEIG-LLQMDAKYFVPSKFSVDKKYYVYDFIDEKKD---------------------------------------------------------------------------------------------------------------------------------------------------------
867	GC_00000010		S_kunkelii_contigs	1430	3	64	29	0	0.511457720948462	0.613969285810077	0.558044777256975	X	X	COG2801	Transposase InsO and inactivated derivatives	-----------------------------------------------------------------------------------------------------------------------------------------------------------------------------------------------------MDAKYFVPSKFPVDKKYYVYDFIDEKTRLALGYVYDKLSIDNAIDSVKKAISDFKNIFGVK---ITRIRTNNGSEFINNYRNNQKNNVKETNFTQFLTDKNIFHQTTPVRSPQSNGKIEKFHQNYTK----LFVFEEKILNVVSLQNKLNDYYYFYNFERVHKSLNFQTPFNFLN--SLIK
868	GC_00000010		S_kunkelii_contigs	1290	3	64	29	0	0.511457720948462	0.613969285810077	0.558044777256975	X	X	COG2801	Transposase InsO and inactivated derivatives	-----------------------------------------------------------------------------------------------------------------------------------------------------------------------------------------------------MDAKYFVPSKFPVDKKYYVYDFIDEKTRLTLGYVYDKLSIDNAIAAVKKAISDFKNIFGVK---ITRIRTDNGSEFINNYRNNQKNNVKETNFTQFLTDKNIFHQTTPVRSPQSNGKIERFHQNYTK----LFVFEEKILNVVSLQNKLNDYYYFYNFERVHKSLNFHTPFNFLN--SLIK
869	GC_00000010		S_kunkelii_contigs	536	3	64	29	0	0.511457720948462	0.613969285810077	0.558044777256975	X	X	COG2801	Transposase InsO and inactivated derivatives	-----------------------------------------------------------------------------------------------------------------------------------------------------------------------------------------------------MDDKYFVPSKFPFDKKYYVYDFIDEKTRLALGYVYDVLSIDNAIAAVKKAISDFKNILYVK---ITRIRTDNGSEFINNYRNNQKNNVKETNFTQFLKDKNIFHQTTPVRSPQSNGKIERFHQNYTK----LFVFEEKILNAVSLQNKLNEYYYFYNFERVHKSLNFKTPFNFLN--SLIK
870	GC_00000010		S_kunkelii_contigs	320	3	64	29	0	0.511457720948462	0.613969285810077	0.558044777256975					MKYIINNFNLFDLQAKLKNFLN-KNYKNKYY-KKIKQKIFSYINLCNDYYV---NSGKFLLKDLIKKYFKNKFSTF-YYWANKILITYKNNDFDD-------------------------------------------------------------------------------------------------------------------------------------------------------------------------------------------------------------------------------------------------------------------------------------------
871	GC_00000010		S_kunkelii_contigs	1310	3	64	29	0	0.511457720948462	0.613969285810077	0.558044777256975					MKYIINNFNLFDLQAKFKNFLS-KNYKNKYY-KKIKQKIF--------------------------------------------------------------------------------------------------------------------------------------------------------------------------------------------------------------------------------------------------------------------------------------------------------------------------------------------------
872	GC_00000010		S_kunkelii_contigs	1289	3	64	29	0	0.511457720948462	0.613969285810077	0.558044777256975					MKYIINNFNLFDLQAKLKNFLS-KNYKNKYY-KKIKQKIFSYINLCNDY-----------------------------------------------------------------------------------------------------------------------------------------------------------------------------------------------------------------------------------------------------MEKN--------------------------------------------------------------------------------
873	GC_00000010		S_kunkelii_contigs	318	3	64	29	0	0.511457720948462	0.613969285810077	0.558044777256975					-MFII---------------------------------------------------------------------------------------------------------------------------------------------------------------------------------------------------------------------LLMKKTKLALGYVYDKLSIDNVIAAVKKAISDFKNIFGVK---ITWIRTDNGSEFINNYQNNQKISVKKN------------------------------------------------------------------------------------------
874	GC_00000010		S_kunkelii_contigs	319	3	64	29	0	0.511457720948462	0.613969285810077	0.558044777256975					-----------------------------------------------------------------------------------------------------------------------------------------------------------------------------------------------------MDAKYFVPSKFSFDKKYYVYNFIDEKNKISIRIC-------------------------------------------------------------------------------------------------LW------------------------------------------------
875	GC_00000010		S_kunkelii_contigs	1123	3	64	29	0	0.511457720948462	0.613969285810077	0.558044777256975					-----------------------------------------------------------------------------------------------------------------------------------------------------------------------------------------------------MDAKYFVPSKFSVNKKYYVYDFIDEKTRLALGYVYNKLSIDNAIAAVKKSISDFKNIFGV-------------------------------------------------------------------------------------------------------------------------
876	GC_00000010		S_kunkelii_contigs	486	3	64	29	0	0.511457720948462	0.613969285810077	0.558044777256975					MKYIINNFNLFYLQVKLKNFLS-KNYKNKYYNKRIKQKIFSYINLCNDYYV---NSGKFLSKDLIKKYFKNKFSTF----------------------------------------------------------------------------------------------------------------------LLLSE-----------------------------------------------------------------------------------------------------------------------------------------------------------------------------------
877	GC_00000010		S_phoeniceum_contigs	1819	3	64	29	0	0.511457720948462	0.613969285810077	0.558044777256975	X	X	COG2801	Transposase InsO and inactivated derivatives	MKYIINNFNLFDLQAKLKSFLS-KNYKNKYY-KRIKQKIFSYINLCNDYYV---NSGKFLLKDLIKKYFKNKFSTF-YYWANKILIAYKNNDFAELLLKSKLPHNINYQYSNHIRKNICDLYFEYCNKHAGGVLSLFYNLKKGIHGEELKNKASKNLKTFFRWLKKDERWLKIKNKIKEIKKQHPRYEVKEIG-LLQMDAKYFVPSKFPVDKKYYVYDFIDEKTRLALGYVYDKLSIDNAIAAVKKAISDFKNIFGVK---ITRIRTDNGSEFINNYRNNQKNTVKETNFTQFLTDKNIFHQTTPVRSPQSNGKIERFHQNYTK----LFVFEEKILNAVSLQNKLNDYYYFYNFERVHKSLNFQTPFNFLNSLSLIK
878	GC_00000010		S_phoeniceum_contigs	340	3	64	29	0	0.511457720948462	0.613969285810077	0.558044777256975	X	X	COG2801	Transposase InsO and inactivated derivatives	MKYIINNFNLFDLQAKLKSFLS-KNYKNKYY-KRIKQKIFSYINLCNDYYV---NSGKFLLKDLIKKYFKNKFSTF-YYWANKILIAYKNNDFAELLLKSTIPNNINYQYSDDIRKIICDLYFEYCNKHAGGVLSLFYNLKKGIHGEELKNKAPKNLKTFFRWLKKDERWLKIKNKIKEIKKQHPRYEVKEIG-LLQMDAKYFVPSKFPVDKKYYVYDFIDEKTRLALGYVYDKLSTDNAIDAVKKAISDFKNIFDII---ITRIRTDNGSEFINNYRNNQKISVKKTNFTQFLTDKNILHQTTPVRSPQSNVKIERFHQNYTK----LFVFEEKILNAVSLQNKLNDYYYFYNFERVHKSLNFQTPFNFLNSLSLIK
879	GC_00000010		S_phoeniceum_contigs	848	3	64	29	0	0.511457720948462	0.613969285810077	0.558044777256975	X	X	COG2801	Transposase InsO and inactivated derivatives	MKYIINNFNLFDLQSKLKSFLS-KNYKNKYY-KRIKQKIFSYINLCNDYY-----NGNFLLKDLIKKYFKNKFSTF-YYWANKILIAYKNNDFAELLLKSTIPNNINYQYSDDIRKIICDLYFEYCNKHAGGVLSLFYNLKKGIHGEELKNKAPKNLKTFFRWLKKDERWLKIKNKIKEIKKQHPRYEVKEIG-LLQMDAKYFVPSKFPVDKKYYVYDFIDEKTRLALGYVYDKLSTDNAIDAVKKAISDFKNIFDII---ITRIRTDNGSEFINNYRNNQKISVKKTNFTQFLTDKNILHQTTPVRSPQSNGKIERFHQNYTK----LFVFEEKILNAVSLQNKLNDYYYFYNFERVHKSLNFQTPFNFLNSLSLIK
880	GC_00000010		S_phoeniceum_contigs	1099	3	64	29	0	0.511457720948462	0.613969285810077	0.558044777256975	X	X	COG2801	Transposase InsO and inactivated derivatives	MKYIINNFNLFDLQSKLKSFLS-KNYKNKYY-KRIKQKIFSYINLCNDYY-----NGNFLLKDLIKKYFKNKFSTF-YYWANKILIAYKNNDFAELLLKSTIPNNINYQYSDDIRKIICDLYFEYCNKHAGGVLSLFYNLKKGIHGEELKNKAPKNLKTFFRWLKKDERWLKIKNKIKEIKKQHPRYEVKEIG-LLQMDAKYFVPSKFPVDKKYYVYDFIDEKTRLALGYVYDKLSTDNAIDAVKKAISDFKNIFDII---ITRIRTDNGSEFINNYRNNQKISVKKTNFTQFLTDKNILHQTTPVRSPQSNGKIERFHQNYTK----LFVFEEKILNAVSLQNKLNDYYYFYNFERVHKSLNFQTPFNFLNSLSLIK
881	GC_00000010		S_phoeniceum_contigs	1541	3	64	29	0	0.511457720948462	0.613969285810077	0.558044777256975	X	X	COG2801	Transposase InsO and inactivated derivatives	MKYIINNFNLFDLQAKLKNFLS-KNYKNKYY-KRIKQKIFSYINLCNDYY-----NGNFLLKDLIKKYFKNKFSTF-YYWANKILIAYKNNDFAELLLKSTIPNNINYQYSDDIRKIICDLYFEYCNKHAGGVLSLFYNLKKGIHGEELKNKAPKNLKTFFRWLKKDERWLKIKNKIKEIKKQHLRYEVKEIG-LLQMDAKYFVPSKFPVDKKYYVYDFIDEKTRLALGYVYDKLSIDNAIAAVKKVISDFKNIFGIK---ITLIRTDNGSEFINNYRNNQKISVKKTNFTQFLTDKNILHQTTPVRSPQSNGKIERFHQNYTK----LFVFEEKILNAVRLQNKLNDYYYFYNFERVHKSLNFQTPFNFLNSLSLIK
882	GC_00000010		S_phoeniceum_contigs	1389	3	64	29	0	0.511457720948462	0.613969285810077	0.558044777256975	X	X	COG2801	Transposase InsO and inactivated derivatives	MKYIINNFNLFDLQSKLKSFLS-KNYKNKYY-KRIKQKIFSYINLCNDYY-----NGNFLLKDLIKKYFKNKFSTF-YYWANKILIAYKNNDFAELLLKSTIPNNINYQYSNHIRKNICDLYFEYCNKHAGGVLSLFYNLKKGIHGEELKNKAPKNLKTFFRWLKKDERWLKIKNKIKEIKKQHPRYEVKEIG-LLQMDAKYFVPSKFPVDKKYYVYDFIDEKTRLALGYVYDKLSTDNAIDAVKKAISDFKNIFGII---ITRIRTDNGSEFINNYRNNQKISVKKTNFTQFLTDKNILHQTTPVRSPQSNGKIERFHQNYTK----LFVFEEKILNAVSLQNKLNDYYYFYNFERVHKSLNFQTPFNFLN--SLIK
883	GC_00000010		S_phoeniceum_contigs	1005	3	64	29	0	0.511457720948462	0.613969285810077	0.558044777256975	X	X	COG2801	Transposase InsO and inactivated derivatives	MKYIINNFNLFDLQAKLKNFLS-KNYKNKYY-KRIKQKIFSYINLCNDYY-----NGNFLLKDLIKKYFKNKFLTF-YYWANKILIAYKNNDFTELLLKSTIPNNINYQYSDDIRKIIFDLYFEYCNKHAGGVLSLFYNLKKGIHGKELKNKAPKNLKTFFRWLKKDERWLKIKNIIKEIKKQHLRYEVKEIG-LLQMDAKYFVPSKFPVDKKYYVYDFIDEKTRLALGYVYDKLSTDNAIDAVKKAISDFKNIFGII---ITRIRTDNGSEFINNYRNNQKISVKKTNFTQFLTDKNILHQTTPVRSPQSNGKIERFHQNYTK----LFVFEEKILNAVSLQNKLNDYYYFYNFERVHKSLNFQTPFNFLNSLSLIK
884	GC_00000010		S_phoeniceum_contigs	1437	3	64	29	0	0.511457720948462	0.613969285810077	0.558044777256975	X	X	COG2801	Transposase InsO and inactivated derivatives	MKYIINNFNLFDLQAKLKYFLS-KNYKNKYY-KRIKQKIFSYINLCNDYY-----NGNFLLKDLIKKYFKNKFSTF-YYWANKILIAYKNNDFAELLLKSTIPNNINYQYSDDIRKIICDLYFEYCNKHAGGVLSLFYNLKKRIHGEELKNKAPKNLKTFFRWLKKDERWLKIKNKIKEIKKQHSRYEVKEIG-LLQMDAKYFVPSKFPVDKKYYVYDFIDEKTRLALGYVYDKLSTDNAIDAFKKAISDFKNTFGII---ITRIRTDNGSEFINNYRNNQKISVKKTNFTQFLTDKNILHQTTPVRSPQSNGKIERFHQNYTKLFVLLFVFEEKILNVVSLQNKLNDYYYFYNFERVHKSLNFQTPFNFLNSLSLIK
885	GC_00000010		S_phoeniceum_contigs	842	3	64	29	0	0.511457720948462	0.613969285810077	0.558044777256975	X	X	COG2801	Transposase InsO and inactivated derivatives	--------------------------------MIIIMVIF-------------------FLKDLIKKYFKNKFSTF-YYWANKILIAYKNNDFAELLLKSTIPNNINYQYSDDIRKIICDLYFEYCNKHAGGVLSLFYNLKKGIHGEELKNKAPKNLKTFFRWLKKDERWLKIKNKIKEIKKQHPRYEVKEIG-LLQMDAKYFVPSKFPVDKKYYVYDFIDEKTRLALGYVYDKLSTDNAIDAVKKAISDFKNIFDII---ITRIRTDNGAEFINNYRNNQKISVKKTNFTQFLTDKNILHQTTPVRSPQSNGKIERFHQNYTK----LFVFEEKILNAVSLQNKLNDYYYFYNFERVHKSLNFQTPFNFLNSLSLIK
886	GC_00000010		S_phoeniceum_contigs	846	3	64	29	0	0.511457720948462	0.613969285810077	0.558044777256975	X	X	COG2801	Transposase InsO and inactivated derivatives	------------------------------------------------------------MKDLIKKYFKNKFSTF-YYWANKILIAYKNNDFAELLLKSTIPNNINYQYSDDIRKIICDLYFEYCNKHAGGVLSLFYNLKKGIHGEELKNKAPKNLKTFFRWLKKDERWLKIKNKIKEIKKQHPRYEVKEIG-LLQMDAKYFVPSKFPVDKKYYVYDFIDEKTRLALGYVYDKLSTDNAIDAVKKAISDFKNIFDII---ITRIRTDNGSEFINNYRNNQKISVKKTNFTQFLTDKNILHQTTPVRSPQSNGKIERFHQNYTK----LFVFEEKILNAVSLQNKLNDYYYFYNFERVHKSLNFQTPFNFLNSLSLIK
887	GC_00000010		S_phoeniceum_contigs	1512	3	64	29	0	0.511457720948462	0.613969285810077	0.558044777256975	X	X	COG2801	Transposase InsO and inactivated derivatives	MKYIINNFNLFDLQAKLKNFLS-KNYKNKYY-KRIKQKIFSYINLCNDYY-----NGNFFLKDLIKKYFKNKFSTF-YYWANKILIAYKNNDFAELLLKSTIPNNINYQYSDDIRKIICDLYFEYCNKHAGGVLSLFYNLKKEIHGEELKNKAPKNLKTFFRWLKKDERWLKIKNKIKEIKKQHPRYEVKEIG-LLQMDAKYFVPSKFPVDKKYYVYDFIDEKTRLALGYVYDKLSTDNAIDAVKKAISDFKNIFDII---ITRIRTDNGSEFINNYRNNQKISVKKTNFTQFLTDKNILHQTTPVRSPQSNGKIERFHQNYTK----LFVFEEKILNAVSLQNKLNDYYYFYNFERVHKSLNFQTPFNFLNSLSLIK
888	GC_00000010		S_phoeniceum_contigs	762	3	64	29	0	0.511457720948462	0.613969285810077	0.558044777256975	X	X	COG2801	Transposase InsO and inactivated derivatives	--------MLLILLIRLQKILKLKSKRINYSANKLRGIIYSVVFLMEQ-----------------SDNERSEFANFNFL-------------------------------------VFCDLYFEYCNKHDGGVLSLFYNLKKGIHGEELKNKAPKNLKTFFRWLKKDERWLKIKNKIKEIKKQHPKYEVKEIG-LLQMDAKYFVPSKFPVDKKYYVYDFIDEKTRLALGYVYDKLSTDNAIDAVKKAISDFKNIFGII---ITRIRTDNGSEFINNYRNNQKISVKKTNFTQFLTDKNILHQTTPIRSPQSNGKIERFHQNYTK----LFVFEEKILNAVSLQNKLNDYYYFYNFERVHKSLNFQTPFNFLN--SLIK
889	GC_00000010		S_phoeniceum_contigs	2182	3	64	29	0	0.511457720948462	0.613969285810077	0.558044777256975	X	X	COG2801	Transposase InsO and inactivated derivatives	MKYIINNFNLFDLQAKLKNFLS-KNYKNKYY-KRIKQKIFSYINLCNDYY-----NGNFFLKDLIKKYFKNKFSTF-YYWANKILIAYKNNDFAELLLKSTIPNNINYQYSDDIRKIICDLYFEYCNKHAGGVLSLFYNLKKGIHGEELKNKAPKNLKTFFRLLKKDERWLKIKNKIKEIKKQHPRYEVKEIG-LLQMDAKYFVPSKFPVDKKYYVYDFIDEKTRLALGYVYDKLSTDNAIDAVKKAISDFKNIFDII---ITRIRTDNGSEFINNYRNNQKISFKKTNFTQFLTDKNILHQTTPVRSPQSNGKIEIFHQNYTK----LFVFEEKILNAVSLQNKLNDYYYFYNFERVHKSLNFQAPFNFLNSLSLIK
890	GC_00000010		S_phoeniceum_contigs	536	3	64	29	0	0.511457720948462	0.613969285810077	0.558044777256975	X	X	COG2801	Transposase InsO and inactivated derivatives	---------------------------------------------------------------------------------------------------------------------------------------MFYNLKKGIHGEELKNKAPKNLKTFFRWLKKDERWLKIKNKIKEIKKQHPRYEVKEIG-LLQMDAKYFVPSKFPVDKKYYVYDFIDEKTRLALGYVYDKLSTDNAIDAVKKAISDFKNIFGII---ITRIRTDNGSEFINNYRNNQKISVKKTNFTQFLTDKNILHQTTPVRSPQSNGKIERFHQNYTK----LFVFEEKILNAVSLQNKLNDYYYFYNFERVHKSLNFQTPFNFLNSLSLIK
891	GC_00000010		S_phoeniceum_contigs	1874	3	64	29	0	0.511457720948462	0.613969285810077	0.558044777256975	X	X	COG2801	Transposase InsO and inactivated derivatives	---------------------------------------------------------------------------------------------------------------------------------------MFYNLKKGIHGEELKNKAPKNLKTFFRWLKKDERWLKIKNKIKEIKKQHLRYEVKEIG-LLQMGAKYFVPSKFSVDKKYYVYDFIDEKTRLALGYVYDKLSTDNAIDAVKKAISDFKNIFGII---ITRIRTDNGSEFINNYRNNQKISVKKTNFTQFLTDKNILHQTTPVRSPQSNGKIERFHQNYTK----LFVFEEKILNAVSLQNKLNDYYYFYNVERVHKSLNFQTPFNFLNSLSLI-
892	GC_00000010		S_phoeniceum_contigs	2089	3	64	29	0	0.511457720948462	0.613969285810077	0.558044777256975					MKYIINNFNLFDLQAKLKNFLS-KNYKNKYY-KRIKQKIFSYINLCNDYY-----NGNFFLKDLIKKYFKNKFLTF-YYWANKILIAYKNNDFAELLLKSTIPNNINYQYSDDIRKIICDLYFEYCNKHVGGVLSLFYNLKKGIHGEELKNKAPKNLKTFFRWLKKDERWLKIKNKIKEIKKQHPRYEVKEIG-LLQMDAKYFVPSKFPVDKKYYVYDFIDEKTRLALGYVYDKLSTDNAIDAVKKAISDFKNIFDII---ITRIRTDNGSEFINNYRNN--------------------------------------------------------------------------------------------------
893	GC_00000010		S_phoeniceum_contigs	1218	3	64	29	0	0.511457720948462	0.613969285810077	0.558044777256975					MKYIINNFNLFDLQAKLKSFLS-KNYKNKYY-KRIKQKIFSYINLCNDYYV---NSGKFLLKDLIKKYFKNKFSTF-YYWANKILIEYKNNDFDELLLKSTLPHNINYQYSNHIRKNICDLYFEYCNKCAGGVLSLFYNLKKGIHGEELKNKAPKNLKIFFRWLKKDERWLKIKNKIKEIKKQHPRYEVKEIG-LLQMDAKYFVPSKFPVDKKYYVYDFID-------------------------------------------------------------------------------------------------------------------------------------------------------------
894	GC_00000010		S_phoeniceum_contigs	441	3	64	29	0	0.511457720948462	0.613969285810077	0.558044777256975					MKYIINNFNLFDLQAKLKSFLS-KNYKNKYY-KRIKQKIFSYINLCNDYYV---NSGKFLLKDLIKKYFKNKFSTF-YYWANKILIEYKNNDFDELLLKSTLPHNINYQYSNHISKNICYLYFEYCNKHAGGVLSLFYNLKKGIHGEELKNKAPKNLKIFFRWLKKDERWLKIKNKIKEIKKQHPRYEVKEIG-LLQMDAKYFVPSKFPVDKKYYVYDFID-------------------------------------------------------------------------------------------------------------------------------------------------------------
895	GC_00000010		S_phoeniceum_contigs	304	3	64	29	0	0.511457720948462	0.613969285810077	0.558044777256975	X	X	COG2801	Transposase InsO and inactivated derivatives	----------------------------------------------------------------------------------------------------------------------------------------------------------------------------------------------MLGSLLQMDAKYFVPSKFPVDKKYYVYDFIDEKTRLALGYVYDKLSTDNAIDAVKKAISDSKNIFGIIITRITRIRTDNGSEFINNYRNNQKISVKKTNFTQFLTDKNILHQTTPVRSPQSNGKIERFHQNYTK----LFVFEEKILNAVSLQNKLNDYYYFYNFERVHKSLNFQTPFNFLNSLSLI-
896	GC_00000010		S_phoeniceum_contigs	1855	3	64	29	0	0.511457720948462	0.613969285810077	0.558044777256975					MKYIINNFNLFDLQAKLKSFLS-KNYKNKYY-KRIKQKIFSYINLCNNYY-----NGNFLLKDLIKKYFKNKFSTF-YYWANKILIAYKNNDFAELLLKSTIPNNINYQYSDDIRKIICDLYFEYCNKHAVGVLSLFYNL------------------------KKKNSWRRIKK-----------------------------------------------------------------------------------------------------------------------------------------------------------------------------------------------------------
897	GC_00000010		S_phoeniceum_contigs	1875	3	64	29	0	0.511457720948462	0.613969285810077	0.558044777256975					MKYIINNFNLFDLQAKLKNFLS-KNYKNKYY-KRIKQKIFSYINLCNDYY-----NGNFLLKDLIKKYFKNKFSTF-YYWANKILIAYKNNDFA--------------------------------------------------------------------------------------------------------------------------------------------------------------------------------------------------------------------------------------------------------------------------------------------
898	GC_00000010		S_phoeniceum_contigs	845	3	64	29	0	0.511457720948462	0.613969285810077	0.558044777256975					MKYIINNFNLFDLQAKLKNFLS-KNYKNKYY-KRIKQKIFSYINLCNDYY-----NGN-------------------FFW--------------------------------------------------------------------------------------------------------------------------------------------------------------------------------------------------------------------------------------------------------------KI------------------------------------------
899	GC_00000010		S_phoeniceum_contigs	841	3	64	29	0	0.511457720948462	0.613969285810077	0.558044777256975					MKYIINNFNLFDLQAKLKNFLS-KNYKNKYY-KRIKQKIFSYINLCNDYY-----NGNFFF--------------------------------------------------------------------------------------------------------------------------------------------------------------------------------------------------------------------------------------------------------------ERFN-----------------------------------------------------------
900	GC_00000010		S_phoeniceum_contigs	1517	3	64	29	0	0.511457720948462	0.613969285810077	0.558044777256975					-----------------------------------------------------------------------------------------------------------------------------------------------------------------------------------------------------MDAKYFVPSKFPVDKKYYVYDFIDEKTRLVLGYIYDKLSTDNAIDAVKKAISDFKNIFGIR---IIRNRTDNGSEFINSYRNNQKISVKKTNFT---------------------------------------------------------------------------------------
901	GC_00000010		S_phoeniceum_contigs	1563	3	64	29	0	0.511457720948462	0.613969285810077	0.558044777256975	X	X	COG2801	Transposase InsO and inactivated derivatives	MIYLL-----------VINFQS-------------------------------------------------------------------------------------------------------------------------------------------------------------------RYKVEEIG-LLQMDAKYFVPSKFPVDKKYYVYDFIDEKTRLVLGYIYDKLSTDNAIDAVKKAISDIKNIFGIR---IIRIRTDNGSEFINSYRNNQKISVKKTNFTQFLTDKNILHQTTPVRSPQSNGKIERYH-----------------------------------------------------------
902	GC_00000010		S_phoeniceum_contigs	374	3	64	29	0	0.511457720948462	0.613969285810077	0.558044777256975					-------------------------------------MIFA--------------------------------------------------------------------------------------KIAGGVFSLFYNLKKGIHGEELKNKAPKNLKTFFRWLKKDERWLKTKRKIKEIKKQHPRYEVEEIG-LLQMDAKYFVPSKFTVDKKYYVF--------------YDKLSTDNAIDAVKKAIIDFKNIL------------------------------------------------------------------YHR----NFKYYKKIIKIIKI--------FIYNYK------------------NIIK
903	GC_00000010		S_phoeniceum_contigs	616	3	64	29	0	0.511457720948462	0.613969285810077	0.558044777256975	X	X	COG2801	Transposase InsO and inactivated derivatives	----------------------------------------------------------------------------------------------------------------------------------MQLLLLIINF----------------------------------------------------------------------------YDFIDEKTRLVLGYIYYKLSTHNAIDAVKKAISDFKNIFGIR---IIRIRTDNGSEFINSYRNNQKINVKKTNFTQFLTDKNILYQTTPVRSPQSNGKIERFHQNYTK----LFVFEEKILNAVSLQNKLNDYYYFYNFERVHKSLNFQTPFNFLN--SLIK
904	GC_00000010		S_phoeniceum_contigs	535	3	64	29	0	0.511457720948462	0.613969285810077	0.558044777256975					MKYIINNFNLFDLQAKLKIFLS-KNYKNKYY-KRIKQKIFSY---------------------------------------------------------------------------------------------------------------------------------------------------------------------------------------------------------------------------------------------------------------------------------KRFN-----------------------------------------------------------
905	GC_00000010		S_phoeniceum_contigs	367	3	64	29	0	0.511457720948462	0.613969285810077	0.558044777256975					------------------------------------------------------------MKDLIKKYFKNKFSTF-YYWANKILIAYKNNDFDELLLKSTLPHNINYQYSNHIRKNICDLYFEYCNKCTGGVLSLFYNLKKGIHGEELKNKAPKNLKTFFRWLKKDERWLKIKK-----------------------------------------------------------------------------------------------------------------------------------------------------------------------------------------------------------
906	GC_00000011		S_citri_contigs	110	3	59	21	0	0.936029612312488	0.8972301114674	0.916219281423275					MQNDWIKLKEFFIHIFLFIDKTNVESITMWNLTQNEYLTLMVGVWVVILFLTWFFLWMVFKIVGYFK--------
907	GC_00000011		S_citri_contigs	290	3	59	21	0	0.936029612312488	0.8972301114674	0.916219281423275					MQNDWIKLKEFFIHIFLFIDKTNVESITMWNLTQNEYLTLMVGVWVVILFLTWFFLWMVFKIVGYFK--------
908	GC_00000011		S_citri_contigs	904	3	59	21	0	0.936029612312488	0.8972301114674	0.916219281423275					MQNDWIKLKEFFIHIFLFIDKTNVESITMWNLTQNEYLTLMVGVWVVILFLTWFFLWMVFKIVGYFK--------
909	GC_00000011		S_citri_contigs	1054	3	59	21	0	0.936029612312488	0.8972301114674	0.916219281423275					MQNDWIKLKEFFIHIFLFIDKTNVESITMWNLTQNEYLTLMVGVWVVILFLTWFFLWMVFKIVGYFK--------
910	GC_00000011		S_citri_contigs	1107	3	59	21	0	0.936029612312488	0.8972301114674	0.916219281423275					MQNDWIKLKEFFIHIFLFIDKTNVESITMWNLTQNEYLTLMVGVWVVILFLTWFFLWMVFKIVGYFK--------
911	GC_00000011		S_citri_contigs	1658	3	59	21	0	0.936029612312488	0.8972301114674	0.916219281423275					MQNDWIKLKEFFIHIFLFIDKTNVESITMWNLTQNEYLTLMVGVWVVILFLTWFFLWMVFKIVGYFK--------
912	GC_00000011		S_citri_contigs	1667	3	59	21	0	0.936029612312488	0.8972301114674	0.916219281423275					MQNDWIKLKEFFIHIFLFIDKTNVESITMWNLTQNEYLTLMVGVWVVILFLTWFFLWMVFKIVGYFK--------
913	GC_00000011		S_citri_contigs	1896	3	59	21	0	0.936029612312488	0.8972301114674	0.916219281423275					MQNDWIKLKEFFIHIFLFIDKTNVESITMWNLTQNEYLTLMVGVWVVILFLTWFFLWMVFKIVGYFK--------
914	GC_00000011		S_citri_contigs	1969	3	59	21	0	0.936029612312488	0.8972301114674	0.916219281423275					MQNDWIKLKEFFIHIFLFIDKTNVESITMWNLTQNEYLTLMVGVWVVILFLTWFFLWMVFKIVGYFK--------
915	GC_00000011		S_citri_contigs	1082	3	59	21	0	0.936029612312488	0.8972301114674	0.916219281423275					MQNDWIKLKEFFIHVFLFIDKTNVESITMWNLTQNEYLTLMVGVWIVILFLTWFFLWMVFKIVGYFK--------
916	GC_00000011		S_citri_contigs	1317	3	59	21	0	0.936029612312488	0.8972301114674	0.916219281423275					MQNDWIKLKEFFIHVFLFIDKTNVESITMWNLTQNEYLTLMVGVWIVILFLTWFFLWMVFKIVGYFK--------
917	GC_00000011		S_citri_contigs	1567	3	59	21	0	0.936029612312488	0.8972301114674	0.916219281423275					MQNDWIKLKEFFIHIFLFIDKTNVESITMWNLTQNEYLTLMVGVWVVILFLTWFFLWMVFKIVSYFK--------
918	GC_00000011		S_citri_contigs	1747	3	59	21	0	0.936029612312488	0.8972301114674	0.916219281423275					MQNDWIKLKEFFIHIFLFIDKTNVESITMWNLTQNEYLTLMVGVWVVILFLTWFFLWMVFKIVSYFK--------
919	GC_00000011		S_citri_contigs	1849	3	59	21	0	0.936029612312488	0.8972301114674	0.916219281423275					MQNDWIKLKEFFIHIFLFIDKTNVESITMWNLTQNEYLTLMVGVWIVILFLTWFLLWMVFKIVGYFK--------
920	GC_00000011		S_citri_contigs	919	3	59	21	0	0.936029612312488	0.8972301114674	0.916219281423275					MQNDWIKLKEFFIYIFLFIDKTNVESITMWNLTQNEYLTLMVGVWIVILFLTWFLLWMVFKIVGYFK--------
921	GC_00000011		S_citri_contigs	1403	3	59	21	0	0.936029612312488	0.8972301114674	0.916219281423275					MQNDWIKLKEFFIYIFLFIDKTNVESITMWNLTQNEYLTLMVGVWIVILFLTWFLLWMVFKIVGYFK--------
922	GC_00000011		S_citri_contigs	1310	3	59	21	0	0.936029612312488	0.8972301114674	0.916219281423275					MQNDWIKLKEFFIYIFLFIDKTNVESIKMWNLTQNKYLTLMVGVWIVILFLTWFFLWMVFKIVGYFK--------
923	GC_00000011		S_citri_contigs	878	3	59	21	0	0.936029612312488	0.8972301114674	0.916219281423275					MQNDLIKLKEFFIHIFLFIDKTNVESITMWNLTQNEYLTLMVGVWVVILFLTWFFLWMVFKIVSYFK--------
924	GC_00000011		S_citri_contigs	2021	3	59	21	0	0.936029612312488	0.8972301114674	0.916219281423275					MQNDLIKLKEFFIHIFLFIDKTNVESITMWNLTQNEYLTLMVGVWVVILFLTWFFLWMVFKIVSYFK--------
925	GC_00000011		S_citri_contigs	2064	3	59	21	0	0.936029612312488	0.8972301114674	0.916219281423275					MQNDLIKLKEFFIHIFLFIDKTNVESITMWNLTQNEYLTLMVGVWVVILFLTWFFLWMVFKIVSYFK--------
926	GC_00000011		S_citri_contigs	1955	3	59	21	0	0.936029612312488	0.8972301114674	0.916219281423275					MQNDWIRLKEFFIHIFLFIDKTNVESITMWNLTQNEYLTLMVGDLNCDFF-------------------------
927	GC_00000011		S_kunkelii_contigs	419	3	59	21	0	0.936029612312488	0.8972301114674	0.916219281423275					MQNDWIKLKEFFIHIFLFIDKTNVETITMWNLTQNEYLTLMVGIWIVILFLTWFFLWMVFKIVGYFK--------
928	GC_00000011		S_kunkelii_contigs	582	3	59	21	0	0.936029612312488	0.8972301114674	0.916219281423275					MQNDWIKLKEFFIHIFLFIDKTNVETITMWNLTQNEYLTLMVGIWIVILFLTWFFLWMVFKIVGYFK--------
929	GC_00000011		S_kunkelii_contigs	852	3	59	21	0	0.936029612312488	0.8972301114674	0.916219281423275					MQNDWIKLKEFFIHIFLFIDKTNVETITMWNLTQNEYLTLMVGIWIVILFLTWFFLWMVFKIVGYFK--------
930	GC_00000011		S_kunkelii_contigs	1564	3	59	21	0	0.936029612312488	0.8972301114674	0.916219281423275					MQNDWIKLKEFFIHIFLFIDKTNVESITMWNLTQNEYLTLMVGIWIVILFLTWFLMWMVFKIVGYFK--------
931	GC_00000011		S_kunkelii_contigs	1422	3	59	21	0	0.936029612312488	0.8972301114674	0.916219281423275					MQNDWIKLKEFFIHIFLFIDKTNVETITMWNLTQNEYLTLMVGIWIVILFLTWFFLWMVFKIVGCFK--------
932	GC_00000011		S_kunkelii_contigs	564	3	59	21	0	0.936029612312488	0.8972301114674	0.916219281423275					MQNDWQKLKEFFIHIFLFIDKTNIESITMWNLTQNEYLTLMVGIWIVILFLTWFFLWIVFKIVGYFK--------
933	GC_00000011		S_kunkelii_contigs	830	3	59	21	0	0.936029612312488	0.8972301114674	0.916219281423275					MQNDWIKLKEFFIHIFLFIDKTNIESITMWNLTQNEYLTLMVGIWIVILLLTWFFLWMVFKIVRYFK--------
934	GC_00000011		S_kunkelii_contigs	499	3	59	21	0	0.936029612312488	0.8972301114674	0.916219281423275					MQNDWIKLKEFFIHIFLFIDKTNVETITMWNLTQNEYLTLMVGIWIVILFLTWFFLWMVFKIVSCFK--------
935	GC_00000011		S_kunkelii_contigs	1022	3	59	21	0	0.936029612312488	0.8972301114674	0.916219281423275					MQNDWQKLKEFFIHIFLFIDKKNVETITMWNLTQNEYLTLMVGIWIVILFLTWFFLWIVFKIVGYFK--------
936	GC_00000011		S_kunkelii_contigs	1028	3	59	21	0	0.936029612312488	0.8972301114674	0.916219281423275					MQNDWIKLKEFFIHIFLFIDKTNVESITMCNLTQNKYLTLMVGIWIVILFLTWFFLWIVFKIVGYFK--------
937	GC_00000011		S_kunkelii_contigs	1283	3	59	21	0	0.936029612312488	0.8972301114674	0.916219281423275					MQNDWIKLKEFFIHIFLFIDKTNVETITMWNLTQNEYLTLMVGIWIVILLLTWFFLWMVFKIVSCFK--------
938	GC_00000011		S_kunkelii_contigs	651	3	59	21	0	0.936029612312488	0.8972301114674	0.916219281423275					MQNDWIKLKEFFIHIFLFIDKMNVESITMWNLTQNEYLILMVGIWIVILFLTWFFLWMVFKIVSCFK--------
939	GC_00000011		S_kunkelii_contigs	1700	3	59	21	0	0.936029612312488	0.8972301114674	0.916219281423275					MQNDWIKLKEFFIHIFLFIDKMNVESITMWNLTQNEYLTLMVGIWIVILFLTWFLMWMVFKIVSCFK--------
940	GC_00000011		S_kunkelii_contigs	1628	3	59	21	0	0.936029612312488	0.8972301114674	0.916219281423275					MQNDWIKLKEFFIHFFLFIDKTNVETITTWNLTQNEYLTLMVGIWIVILLLTWFFLWMVFKIVRYFK--------
941	GC_00000011		S_kunkelii_contigs	983	3	59	21	0	0.936029612312488	0.8972301114674	0.916219281423275					MQNDWIKLKEFFIHIFLFIDKTNVESITMWNLTQNEYLTLMVGIWIVIWSFTWFLMWMVFKIVGYFK--------
942	GC_00000011		S_kunkelii_contigs	1138	3	59	21	0	0.936029612312488	0.8972301114674	0.916219281423275					MQNDWIKLKEFFIHIFLFIDKMNVESITMWNLTQNEYLTLMVGIWIVIWSFTWFLMWMVFKIVGYFK--------
943	GC_00000011		S_kunkelii_contigs	1487	3	59	21	0	0.936029612312488	0.8972301114674	0.916219281423275					MQNDWIKLKDFFIHIFLFIDKTNVESITMWNLTQNEYLILMVGVWIVIWFFTWFFLWMVFKIVGYFK--------
944	GC_00000011		S_phoeniceum_contigs	1394	3	59	21	0	0.936029612312488	0.8972301114674	0.916219281423275					MQNDWIKLKEFFIHIFLFIDKTNVESITMWNLTQNEYLTLMVGVWIVILFLTWFFLWMVFKIVGYFK--------
945	GC_00000011		S_phoeniceum_contigs	307	3	59	21	0	0.936029612312488	0.8972301114674	0.916219281423275					MQNDWIKLKEFFIHVFLFIDKTNVESITMWNLTQNEYLTLMVGVWIVILFLTWFFLWMVFKIVGYFK--------
946	GC_00000011		S_phoeniceum_contigs	360	3	59	21	0	0.936029612312488	0.8972301114674	0.916219281423275					MQNDWIKLKEFFIHVFLFIDKTNVESITMWNLTQNEYLTLMVGVWIVILFLTWFFLWMVFKIVGYFK--------
947	GC_00000011		S_phoeniceum_contigs	1534	3	59	21	0	0.936029612312488	0.8972301114674	0.916219281423275					MQNDWIKLKEFFIHIFLFIDKTNVESITMWNLTQNEYLTLMVGVWVVILFLTWFFLWMVFKIVSYFK--------
948	GC_00000011		S_phoeniceum_contigs	510	3	59	21	0	0.936029612312488	0.8972301114674	0.916219281423275					MQNDWIKLKEFFIHVFLFIDKTNVESITMWNLTQNEYLTLMVGVWIVILFLTWFFLWVVFKIVGYFK--------
949	GC_00000011		S_phoeniceum_contigs	647	3	59	21	0	0.936029612312488	0.8972301114674	0.916219281423275					MQNDWIKLKEFFIHVFLFIDKTNVESITMWNLTQNEYLTLMVGVWIVILFLIWFFLWMVFKIVGYFK--------
950	GC_00000011		S_phoeniceum_contigs	1881	3	59	21	0	0.936029612312488	0.8972301114674	0.916219281423275					MQNDWIKLKDFFIHIFLFIDKTNVESITMWNLTQNEYLTLMVGVWIVILFLTWFFLWMVFKIVSYFK--------
951	GC_00000011		S_phoeniceum_contigs	204	3	59	21	0	0.936029612312488	0.8972301114674	0.916219281423275					MQNDWIKLKEFFIHVFLFINKTNVESITMWNLTQNEYLTLMVGVWIVILFLIWFFLWMVFKIVGYFK--------
952	GC_00000011		S_phoeniceum_contigs	346	3	59	21	0	0.936029612312488	0.8972301114674	0.916219281423275					MQNDWQEFKEFFIYIFLFIDKTNVESITMWNLTQNEYLTLMVGVWIVILFLTWFFLWMVFKIVGYFK--------
953	GC_00000011		S_phoeniceum_contigs	388	3	59	21	0	0.936029612312488	0.8972301114674	0.916219281423275					MQNDWQEFKEFFIYIFLFIDKTNVESITMWNLTQNEYLTLMVGVWIVILFLTWFFLWMVFKIVGYFK--------
954	GC_00000011		S_phoeniceum_contigs	854	3	59	21	0	0.936029612312488	0.8972301114674	0.916219281423275					MQNDWQEFKEFFIYIFLFIDKTNVESITMWNLTQNEYLTLMVGVWIVILFLTWFFLWMVFKIVGYFK--------
955	GC_00000011		S_phoeniceum_contigs	1497	3	59	21	0	0.936029612312488	0.8972301114674	0.916219281423275					MQNDWQEFKEFFIYIFLFIDKTNVESITMWNLTQNEYLTLMVGVWIVILFLTWFFLWMVFKIVGYFK--------
956	GC_00000011		S_phoeniceum_contigs	1686	3	59	21	0	0.936029612312488	0.8972301114674	0.916219281423275					MQNDWIKLKEFFIHFFLFIDKTNVETITTWNLTQNQYLTLMVGVWIVILFLTWFLLWMVFKIVGYFK--------
957	GC_00000011		S_phoeniceum_contigs	453	3	59	21	0	0.936029612312488	0.8972301114674	0.916219281423275					MQNYWIKLKEFFIHVFLFIDKTNVESITTWNLTQNEYLTLMVGVWIVILFLTWFLLWMVFKIVGYFK--------
958	GC_00000011		S_phoeniceum_contigs	365	3	59	21	0	0.936029612312488	0.8972301114674	0.916219281423275					MQNDWQEFKEFFIYIFLFIDKANVESITMWNLTQNEYLTLMVGVWIVILFLTWFFLWMVFKIVGYFK--------
959	GC_00000011		S_phoeniceum_contigs	843	3	59	21	0	0.936029612312488	0.8972301114674	0.916219281423275					MQNDWQEFKEFFIYIFLFIDKANVESITMWNLTQNEYLTLMVGVWIVILFLTWFFLWMVFKIVGYFK--------
960	GC_00000011		S_phoeniceum_contigs	997	3	59	21	0	0.936029612312488	0.8972301114674	0.916219281423275					MQNDWQEFKEFFIYIFLFIDKANVESITMWNLTQNEYLTLMVGVWIVILFLTWFFLWMVFKIVGYFK--------
961	GC_00000011		S_phoeniceum_contigs	1759	3	59	21	0	0.936029612312488	0.8972301114674	0.916219281423275					MQNDWQEFKEFFIYIFLFIDKANVESITMWNLTQNEYLTLMVGVWIVILFLTWFFLWMVFKIVGYFK--------
962	GC_00000011		S_phoeniceum_contigs	2027	3	59	21	0	0.936029612312488	0.8972301114674	0.916219281423275					MQNDWQEFKEFFIYIFLFIDKANVESITMWNLTQNEYLTLMVGVWIVILFLTWFFLWMVFKIVGYFK--------
963	GC_00000011		S_phoeniceum_contigs	2096	3	59	21	0	0.936029612312488	0.8972301114674	0.916219281423275					MQNDWQEFKEFFIYIFLFIDKANVESITMWNLTQNEYLTLMVGVWIVILFLTWFFLWMVFKIVGYFK--------
964	GC_00000011		S_phoeniceum_contigs	1995	3	59	21	0	0.936029612312488	0.8972301114674	0.916219281423275					MQNDWIKLKEFFIHVFLFIDKTNVETITTWNLTQNEYLTLMVGIWIVILFLTWFFLWMVFKIVGILNNEKVYIFL
965	GC_00000012		S_citri_contigs	113	3	58	22	0	0.974418076327148	0.983665178121746	0.979019792378711					MIKLVLLV-AAIAIFGTGFITVIINQFTSAKNIIMDLYNSDTWLIWLFGRMAVLFSHPLMLTISSLYIVGFIVSKTLYS
966	GC_00000012		S_citri_contigs	293	3	58	22	0	0.974418076327148	0.983665178121746	0.979019792378711					MIKLVLLV-AAIAIFGTGFITVIINQFTSAKNIIMDLYNSDTWLIWLFGRMAVLFSHPLMLTISSLYIVGFIVSKTLYS
967	GC_00000012		S_citri_contigs	875	3	58	22	0	0.974418076327148	0.983665178121746	0.979019792378711					MIKLVLLV-AAIAIFGTGFITVIINQFTSAKNIIMDLYNSDTWLIWLFGRMAVLFSHPLMLTISSLYIVGFIVSKTLYS
968	GC_00000012		S_citri_contigs	907	3	58	22	0	0.974418076327148	0.983665178121746	0.979019792378711					MIKLVLLV-AAIAIFGTGFITVIINQFTSAKNIIMDLYNSDTWLIWLFGRMAVLFSHPLMLTISSLYIVGFIVSKTLYS
969	GC_00000012		S_citri_contigs	1057	3	58	22	0	0.974418076327148	0.983665178121746	0.979019792378711					MIKLVLLV-AAIAIFGTGFITVIINQFTSAKNIIMDLYNSDTWLIWLFGRMAVLFSHPLMLTISSLYIVGFIVSKTLYS
970	GC_00000012		S_citri_contigs	1321	3	58	22	0	0.974418076327148	0.983665178121746	0.979019792378711					MIKLVLLV-AAIAIFGTGFITVIINQFTSAKNIIMDLYNSDTWLIWLFGRMAVLFSHPLMLTISSLYIVGFIVSKTLYS
971	GC_00000012		S_citri_contigs	1661	3	58	22	0	0.974418076327148	0.983665178121746	0.979019792378711					MIKLVLLV-AAIAIFGTGFITVIINQFTSAKNIIMDLYNSDTWLIWLFGRMAVLFSHPLMLTISSLYIVGFIVSKTLYS
[truncated: 35,361 more rows]
