# Supplementary material for: Genome-resolved insights into a novel Spiroplasma symbiont of the Wheat Stem Sawfly (Cephus cinctus)
Source: PeerJ. 2019 Aug 27;7:e7548. doi: 10.7717/peerj.7548 (PMC6716498; doi:10.7717/peerj.7548)
Supplement: Table S1 — A list of the 28 Spiroplasma species and 3 MAGs downloaded and utilized in our comparative analyses along with their NCBI accession information [file peerj-07-7548-s003.csv]

Genomes used in this study	NCBI accession	bioproject	biosample	Assembly
Spiroplasma alleghenense	GCF_003363775.1	PRJNA224116	SAMN09726146	Single amplified
Spiroplasma apis B31	GCF_000500935.1	PRJNA224116	SAMN02641479	Single amplified
Spiroplasma atrichopogonis	GCF_001029245.1	PRJNA224116	SAMN03488049	Single amplified
Spiroplasma cantharicola	GCF_001281045.1	PRJNA224116	SAMN03955382	Single amplified
Spiroplasma chrysopicola DF-1	GCF_000400935.1	PRJNA224116	SAMN02602968	Single amplified
Spiroplasma citri	GCF_001886855.1	PRJNA224116	SAMN04110376	Single amplified
Spiroplasma clarkii	GCF_002795265.1	PRJNA224116	SAMN07540836	Single amplified
Spiroplasma corruscae	GCF_002237575.1	PRJNA224116	SAMN07267299	Single amplified
Spiroplasma culicicola AES-1	GCF_000565175.1	PRJNA224116	SAMN03081474	Single amplified
Spiroplasma diminutum CUAS-1	GCF_000439455.1	PRJNA224116	SAMN02602967	Single amplified
S. eriocheiris CCTCC M 207170	GCF_002028345.1	PRJNA224116	SAMN03418104	Single amplified
S. eriocheiris DSM 21848	GCF_001029265.1	PRJNA224116	SAMN03488050	Single amplified
Spiroplasma floricola 23-6	GCF_002813555.1	PRJNA224116	SAMN07981470	Single amplified
Spiroplasma gladiatoris	GCF_004379335.1	PRJNA224116	SAMN11157588	Single amplified
Spiroplasma helicoides	GCF_001715535.1	PRJNA224116	SAMN05578878	Single amplified
Spiroplasma kunkelii CR2-3x	GCF_001274875.1	PRJNA224116	SAMN03269975	Single amplified
Spiroplasma litorale	GCF_001267155.1	PRJNA224116	SAMN03938703	Single amplified
S. mirum ATCC 29335	GCF_000517365.1	PRJNA224116	SAMN02641528	Single amplified
S. mirum SMCA	GCF_000565195.1	PRJNA224116	SAMN03081484	Single amplified
Spiroplasma monobiae MQ-1	GCF_002865545.1	PRJNA224116	SAMN03651236	Single amplified
Spiroplasma phoeniceum P40	GCF_003339775.1	PRJNA224116	SAMN08579949	Single amplified
Spiroplasma sabaudiense Ar-1343	GCF_000565215.1	PRJNA224116	SAMN03081504	Single amplified
Spiroplasma sp NBRC 100390	GCF_001886495.1	PRJNA224116	SAMN05954264	Single amplified
Spiroplasma sp TU14	GCF_001792795.1	PRJNA224116	SAMN05729610	Single amplified
Spiroplasma syrphidicola EA-1	GCF_000400955.1	PRJNA224116	SAMN02602969	Single amplified
Spiroplasma taiwanense CT-1	GCF_000439435.1	PRJNA224116	SAMN02602966	Single amplified
S. turonicum Tab4c	GCF_001262715.1	PRJNA224116	SAMN03948565	Single amplified
S. turonicum Tab4cT	GCF_001513715.1	PRJNA224116	SAMN04219521	Single amplified
Spiroplasma sp. WSS	(THIS STUDY)	PRJNA540284	SAMN11527888	Metagenome assembled
Entomoplasmatales_EntAcro10	GCA_002118355.1	PRJNA369645	SAMN06251631	Metagenome assembled
Entomoplasmatales_EntAcro1	GCA_002118325.1	PRJNA369645	SAMN06251630	Metagenome assembled
