# Supplementary material for: Genome-resolved insights into a novel Spiroplasma symbiont of the Wheat Stem Sawfly (Cephus cinctus)
Source: PeerJ. 2019 Aug 27;7:e7548. doi: 10.7717/peerj.7548 (PMC6716498; doi:10.7717/peerj.7548)
Supplement: Table S2 — Average nucleotide identities from alignments of 89 single copy core genes identified in the pangenome of Spiroplasma. [file peerj-07-7548-s004.csv]

genomes	S_monobiae	S_turonicum_02	S_alleghenense	Entomoplasmatales_EntAcro10	S_kunkelii	S_phoeniceum	S_syrphidicola	Entomoplasmatales_EntAcro1	S_citri	S_eriocheiris_01	S_corruscae	S_cantharicola	S_eriocheiris_02	S_litorale	S_culicicola	S_mirum_01	S_clarkii	S_turonicum_01	Spiroplasma_MAG	S_floricola	S_atrichopogonis	S_mirum_02	Spiroplasma_sp_02	S_apis	Spiroplasma_sp_01	S_chrysopicola	S_helicoides	S_gladiatoris	S_sabaudiense	S_diminutum	S_taiwanense
Entomoplasmatales_EntAcro10	0.049442694	0.053878122	0.046736026	1	0.083644427	0.08301963	0.081921147	0.043882945	0.085595545	0.080354458	0.052314565	0.06451767	0.080354458	0.057184533	0.066288709	0.078094856	0.054390957	0.053878122	0.17842401	0.069618608	0.080944022	0.078095639	0.081849899	0.048557957	0.081849899	0.08047425	0.058757485	0.061072677	0.049961009	0.060523044	0.068108292
Entomoplasmatales_EntAcro1	0.091867294	0.087662105	0.104180277	0.068245314	0.078029623	0.079330848	0.074023307	1	0.074477719	0.070487441	0.083179991	0.101356502	0.070484233	0.087647136	0.105232376	0.069023697	0.096313055	0.087662105	0.030684089	0.103803916	0.069023697	0.069024766	0.076925133	0.083016403	0.076925133	0.072029236	0.0960511	0.100990834	0.108823841	0.100324718	0.102995596
S_alleghenense	0.152771884	0.14787995	1	0.050279288	0.085367834	0.090002298	0.093236393	0.078720762	0.087345265	0.084400824	0.142447628	0.176448663	0.084400824	0.151324362	0.167815927	0.080076972	0.145963144	0.14787995	0.035978465	0.181772458	0.080076972	0.080076972	0.09157556	0.149145596	0.09157556	0.092367431	0.151683623	0.165651381	0.487091687	0.171330694	0.181661686
S_apis	0.32032805	0.306398496	0.170709851	0.057768962	0.082182303	0.083634195	0.085238602	0.072237052	0.081776462	0.081544676	0.298741808	0.343313624	0.081544676	0.312205205	0.354487598	0.079865306	0.293948407	0.306398496	0.037580328	0.358889806	0.079865306	0.079867029	0.091939712	1	0.091939712	0.082933668	0.347928662	0.359704934	0.162867045	0.349512388	0.354994253
S_atrichopogonis	0.093928912	0.088736251	0.094953485	0.095197349	0.366119654	0.379847546	0.340287328	0.059887082	0.388418108	0.841039601	0.087916766	0.099536056	0.84105425	0.090523437	0.107111343	0.97616167	0.097709232	0.088736251	0.079337587	0.105118209	1	0.976013456	0.400677648	0.082133834	0.400667308	0.335066231	0.089529024	0.095413638	0.09217361	0.097870371	0.098529579
S_cantharicola	0.539440833	0.345467061	0.19430016	0.071880852	0.10241807	0.100337663	0.10409579	0.079152103	0.102301927	0.097389997	0.337724455	1	0.097389997	0.354046408	0.389609157	0.095312981	0.278970343	0.345425521	0.059248358	0.618470859	0.095312981	0.095311285	0.102231563	0.334173182	0.102231563	0.102792781	0.317045009	0.339872683	0.174793167	0.603144178	0.491861913
S_chrysopicola	0.098163305	0.102506672	0.104977024	0.097286441	0.387324383	0.404070249	0.838378488	0.067473084	0.422896551	0.395011404	0.099146104	0.117417802	0.395015855	0.102358896	0.120523768	0.366518238	0.10504646	0.102506672	0.077804049	0.115729061	0.366507555	0.366571651	0.470836501	0.08052099	0.470825818	1	0.093719343	0.112875916	0.098960049	0.10750969	0.114809467
S_citri	0.065720913	0.069620045	0.070189862	0.06481591	0.702787166	0.757229971	0.282863808	0.046557392	1	0.270911061	0.062921192	0.076831428	0.270913499	0.068958204	0.079299009	0.287458909	0.064786047	0.069620045	0.052052011	0.079425161	0.304541837	0.287472317	0.430510983	0.058983666	0.430503669	0.281155576	0.0675943	0.074669171	0.06976387	0.078686532	0.075724703
S_clarkii	0.190200429	0.176674207	0.12525713	0.047055558	0.070081096	0.070586863	0.073514414	0.065002913	0.071453526	0.074746459	0.172872942	0.211776614	0.074746459	0.1966504	0.258503968	0.070908015	1	0.176673566	0.029268458	0.217832356	0.070908015	0.070908015	0.078858621	0.204701005	0.078858621	0.074279795	0.230759862	0.228103464	0.118144342	0.204576646	0.220741958
S_corruscae	0.301102654	0.601037323	0.153478345	0.056323928	0.086100483	0.088778464	0.085702854	0.065348208	0.087988186	0.086567843	1	0.319171138	0.086567843	0.604680738	0.27795215	0.083600149	0.229643071	0.600764212	0.043581521	0.344239229	0.08300246	0.082993328	0.090701032	0.278324046	0.090701032	0.084199499	0.316930632	0.329863137	0.143191446	0.324741271	0.35200089
S_culicicola	0.341779768	0.290022134	0.17943191	0.061214452	0.106006905	0.106403456	0.11220281	0.080054054	0.105439308	0.106209435	0.282531054	0.373595795	0.106209435	0.289339657	1	0.099303822	0.336608429	0.290022134	0.047719786	0.388296284	0.099302971	0.099302971	0.109828606	0.347133213	0.109828606	0.104784062	0.383150474	0.393062561	0.173392583	0.367113964	0.404197489
S_diminutum	0.733904512	0.429904496	0.249842377	0.085975187	0.140953733	0.146356274	0.141652985	0.102856671	0.147598213	0.142033818	0.416256918	0.749995769	0.142033818	0.444878641	0.458604501	0.134101911	0.335977302	0.430914761	0.068320399	0.737688512	0.134096622	0.134100853	0.144959886	0.419165002	0.144959886	0.140353921	0.392523612	0.429734179	0.224108639	1	0.587997833
S_eriocheiris_01	0.077226202	0.071220737	0.070753255	0.073861501	0.30872822	0.323101475	0.325669698	0.048553699	0.337029962	1	0.069855659	0.082441783	0.999990474	0.07114893	0.089182177	0.719549341	0.081598409	0.071220737	0.058058687	0.088078684	0.718827601	0.719540548	0.377413708	0.065854947	0.377385132	0.324515646	0.073894474	0.082541434	0.074280623	0.084803375	0.082082744
S_eriocheiris_02	0.076153572	0.072012149	0.071099806	0.075450643	0.304552051	0.321126532	0.320969105	0.045510993	0.332400488	0.999196757	0.070311939	0.081926377	1	0.072395831	0.08951142	0.723138227	0.082345206	0.072012149	0.059830243	0.086964035	0.722419921	0.722600047	0.373565769	0.066807545	0.373556982	0.324742955	0.075749388	0.086134432	0.072559116	0.084612884	0.080593008
S_floricola	0.515464945	0.319676357	0.175838895	0.061517915	0.097363974	0.101542679	0.094720939	0.07500954	0.100002336	0.091165225	0.321959615	0.567481486	0.091165225	0.340301994	0.356138397	0.088049497	0.264353298	0.319676357	0.047716353	1	0.088049497	0.088048718	0.096448958	0.320037691	0.096448958	0.095641407	0.305183276	0.320619408	0.161436926	0.542094648	0.462632288
S_gladiatoris	0.312329454	0.358297228	0.187947026	0.071346388	0.095706664	0.10038192	0.102550827	0.084592519	0.100136351	0.102425466	0.347510222	0.341772837	0.102425466	0.374002483	0.392867508	0.094730398	0.30183009	0.358335008	0.052429845	0.35893004	0.094727822	0.094729539	0.107082692	0.350898388	0.107082692	0.106050615	0.482729457	1	0.171398593	0.348208291	0.361081774
S_helicoides	0.269862485	0.28389743	0.14420005	0.055494495	0.0795502	0.08471474	0.077737975	0.065767791	0.080190962	0.079409233	0.295743985	0.298821149	0.079409987	0.293861653	0.346667209	0.072461867	0.275055671	0.28389743	0.042183234	0.30650426	0.072461867	0.072461867	0.079651968	0.291468219	0.079651968	0.076974338	1	0.425615094	0.135775163	0.290470892	0.310682027
S_kunkelii	0.06417041	0.069437282	0.071280721	0.068231653	1	0.728342404	0.283863773	0.043196675	0.670671568	0.276350705	0.063084286	0.074030693	0.276352025	0.071453048	0.079030161	0.292034458	0.068616583	0.069437282	0.058325152	0.075137944	0.311376036	0.292069451	0.425606496	0.057194131	0.425598573	0.28660186	0.065777476	0.074620963	0.068032255	0.075042207	0.082271364
S_litorale	0.324328713	0.608025661	0.160099517	0.056997892	0.090710956	0.094072797	0.088174888	0.07310617	0.098299578	0.08566901	0.62007525	0.355947154	0.08566901	1	0.292005265	0.082011784	0.24797902	0.607942431	0.043442003	0.364788306	0.08201668	0.082018312	0.097601914	0.285755668	0.097601914	0.089645285	0.31993384	0.362917262	0.15182384	0.349788947	0.364843793
S_mirum_01	0.088936783	0.088318731	0.089380014	0.087066735	0.359594064	0.380288206	0.357259593	0.060294493	0.383312246	0.860173708	0.088059149	0.101903512	0.86018342	0.091619128	0.107237299	1	0.100461685	0.088318731	0.071794673	0.102276108	0.999770438	0.999660954	0.400613284	0.082406623	0.400614167	0.355720644	0.087057905	0.099788008	0.087099403	0.102184284	0.102525978
S_mirum_02	0.080105385	0.086172798	0.092348809	0.084474063	0.360207592	0.376999809	0.350728584	0.058985103	0.378725031	0.866968095	0.084443161	0.092236679	0.866981339	0.084536751	0.101839295	0.9990076	0.091647772	0.086172798	0.074935017	0.100469889	0.998920191	1	0.398685159	0.079406997	0.398674563	0.345303053	0.091717523	0.099514572	0.08941399	0.100993459	0.096962056
S_monobiae	1	0.412308555	0.231105628	0.077107366	0.124134257	0.125283908	0.120196282	0.106365701	0.129071587	0.119931582	0.412726916	0.709099066	0.119931582	0.430582957	0.460462664	0.122756919	0.330531924	0.412308555	0.059860359	0.747904551	0.122746824	0.122758041	0.12403892	0.401301068	0.12403892	0.120947761	0.402982363	0.426040434	0.225303536	0.776325043	0.579835684
S_phoeniceum	0.056351911	0.058714777	0.061730588	0.059489298	0.687608082	1	0.23759561	0.039081873	0.673708101	0.227397924	0.057587058	0.061945966	0.227398448	0.058810675	0.067817234	0.256360715	0.059036009	0.058714777	0.048069042	0.069296056	0.268132073	0.256368576	0.368893703	0.050109104	0.368886891	0.242065089	0.058083841	0.061515735	0.059271824	0.066310639	0.068834382
S_sabaudiense	0.186733064	0.169048276	0.606316447	0.067300337	0.107078097	0.108701774	0.104526871	0.094905632	0.099982062	0.10064659	0.15912498	0.201076627	0.100648448	0.174345905	0.200652817	0.094741127	0.172351395	0.169038982	0.045761293	0.205868658	0.094740198	0.093816366	0.106336429	0.177091379	0.106336429	0.110141428	0.1777968	0.186100136	1	0.204652991	0.207576911
S_syrphidicola	0.102563431	0.093970799	0.101917742	0.092590017	0.376031297	0.404621328	1	0.059750177	0.41088948	0.385608266	0.096518336	0.112598253	0.385611879	0.090541873	0.121480768	0.353157646	0.102142604	0.093970799	0.077943259	0.111928181	0.352980646	0.353212732	0.452463733	0.089763434	0.452453799	0.836418493	0.102571559	0.102176921	0.099305184	0.113863443	0.118023848
S_taiwanense	0.472820954	0.398153143	0.214492975	0.078063811	0.113132182	0.114061041	0.114733982	0.086668422	0.116640492	0.107416334	0.389253948	0.527724947	0.107416334	0.409596807	0.451228875	0.097514633	0.304168914	0.398152223	0.060257135	0.545278465	0.096811313	0.097514633	0.116021865	0.372894416	0.116021865	0.109617428	0.374846954	0.386097297	0.188750025	0.514360044	1
S_turonicum_01	0.302994988	0.999919136	0.161089415	0.060664006	0.096379821	0.100480904	0.087767783	0.066615453	0.098769279	0.08524593	0.588693758	0.328376041	0.08524593	0.589320059	0.277468063	0.081123442	0.227158638	1	0.046373241	0.339449679	0.081123442	0.080513789	0.102725282	0.293271464	0.102725282	0.091904542	0.306705228	0.354335827	0.142841061	0.334825357	0.351113944
S_turonicum_02	0.300904965	1	0.159523536	0.055721732	0.085702507	0.088471707	0.086384303	0.06263403	0.090075513	0.079809731	0.593239124	0.327518779	0.079809731	0.586448122	0.280593004	0.077591517	0.22712199	0.999918343	0.041427807	0.337135269	0.077591517	0.077602616	0.096358339	0.292533941	0.096358339	0.085880884	0.310321673	0.350569022	0.138274502	0.337234367	0.352390051
Spiroplasma_MAG	0.077088725	0.082482997	0.063998288	0.338510924	0.128177143	0.125068716	0.127568565	0.043590207	0.130788008	0.13511359	0.080657264	0.092265714	0.13511359	0.079991172	0.088489858	0.126548027	0.06649145	0.082482997	1	0.098913254	0.126548027	0.126544015	0.129629704	0.064985387	0.129629704	0.119024403	0.078855607	0.092673662	0.065405373	0.096143223	0.102505868
Spiroplasma_sp_01	0.09052359	0.098974593	0.098919575	0.089289034	0.52953141	0.586600268	0.423232838	0.055414168	0.589652899	0.422911903	0.09142971	0.103283454	0.422912737	0.098796203	0.111497715	0.387689112	0.096551327	0.098974593	0.071218326	0.111265141	0.387679109	0.387684944	0.999994998	0.083573895	1	0.430991121	0.090714484	0.101231972	0.095571018	0.104621376	0.108038289
Spiroplasma_sp_02	0.090379614	0.09782268	0.095386116	0.086948585	0.529568037	0.586253376	0.419772598	0.055983462	0.58983445	0.423203628	0.091382415	0.103066753	0.423204461	0.099442333	0.112255343	0.388448201	0.095529492	0.09782268	0.070743723	0.111050815	0.388263146	0.388444033	1	0.08143193	0.999980828	0.427559101	0.090727218	0.101742189	0.095274416	0.106153513	0.108002401
